# Supplementary material for: Motility-activating mutations upstream of flhDC reduce acid shock survival of Escherichia coli
Source: Microbiol Spectr. 2024 Apr 23;12(6):e00544-24. doi: 10.1128/spectrum.00544-24 (PMC11237407; doi:10.1128/spectrum.00544-24)
Supplement: Table S5 — RNA-Seq results MG1655 dmhpR vs MG1655 - pH 4.4. [file spectrum.00544-24-s0002.xlsx]

## Sheet: Tabelle1
Table S5: RNA-Seq results MG1655 dmhpR vs. MG1655 - pH 4.4
Gene name	Fold change	FDR p-value correction	MG1655 1 - rpkm	MG1655 2- rpkm	MG1655 3- rpkm	MG1655 ΔmhpR 1 - rpkm	MG1655 ΔmhpR 2 - rpkm	MG1655 ΔmhpR 3 - rpkm
mhpR	-107.27	2.51e-31	63.15	35.19	64.71	0	0.84	0.36
mdtP	-3.72	0.92	2.64	0.88	1.24	0.77	0.19	0.41
nikB	-3.26	1	2.63	0.51	1.28	0.6	0.44	0.32
fes	-3.19	1	1.72	29.78	5.73	1.88	5.71	4.41
plaP	-3.16	0.31	91.95	218.32	54.85	52.04	34.64	32.36
tauA	-3.12	1	1.29	1.35	2.01	0.59	0.44	0.47
rpsF	-2.96	1	353.27	498.66	96.56	227.88	47.41	55.14
yegD	-2.86	1	3.98	14.38	3.58	1.88	2.28	3.59
priB	-2.81	0.79	332.64	702.03	152.12	174.22	90.74	170.89
dusB	-2.67	0.89	85.57	199.72	47.35	56.81	31.47	40.34
rplK	-2.54	1	797.19	1037.76	279.53	451.03	180.28	217.73
yaiY	-2.52	1	68.89	427.61	246.32	80.56	98.39	123.66
frc	-2.48	0.92	2.54	2.33	4.06	0.9	1.12	1.45
nrdI	-2.43	0.69	38.68	84.02	43.28	22.71	25.91	20.29
rpsR	-2.4	1	295.26	658.46	121.01	239.46	91.56	133.01
tnaC	-2.4	1	20.27	28.1	88.74	15.09	26.15	14.15
ydiY	-2.37	1	14.93	24.35	9.57	8.94	4.43	7.79
rplA	-2.34	1	1609.8	3594.83	1126.99	988.69	743.26	1044.03
yfcJ	-2.3	1	2.46	1.65	0.82	0.72	0.59	0.77
mntP	-2.29	1	4.88	18.59	5.76	3.49	3.71	5.62
ycjV	-2.28	1	1.14	1.84	1.62	0.58	0.43	0.94
ydiE	-2.28	1	7.92	16.04	5.67	4.42	5.84	2.37
sdaC	-2.27	1	110.69	163.76	43.24	75.44	29.98	38.2
yneL	-2.27	1	11.58	29.55	21.46	9.75	8.97	8.96
ffs	-2.26	1	88.52	29.87	115.7	37.22	43.02	21.28
yddA	-2.26	1	1.64	3.37	1.72	0.84	1.16	0.9
ddpB	-2.25	1	1.62	0.95	1.66	0.28	0.55	0.89
ulaE	-2.25	1	1.94	2.28	1.42	0.66	0.82	0.89
mdtO	-2.22	1	1.75	0.47	1.24	0.96	0.27	0.44
rimO	-2.19	1	14.39	32.65	11.41	11.31	8.14	7.89
yneG	-2.18	1	19.58	22.97	15.8	8.64	6.23	11.79
nrdH	-2.12	1	29.22	117.97	79.2	25.3	41.58	40.68
rsxE	-2.12	1	15.69	20.5	9.39	7.32	8.05	6.1
yagU	-2.11	1	114.86	630.05	157.6	83.25	131.45	230.54
rlmF	-2.1	1	5.22	4.37	3.52	1.83	1.96	2.29
entF	-2.08	1	3.1	13.45	5.05	3.42	3.75	3.48
yfdY	-2.08	1	440.3	2441.9	1343.02	410.94	571.38	1107
lysO	-2.07	1	12.29	15.49	7.93	6.91	5.14	5.39
deaD	-2.06	1	27.94	63.05	15.49	19.76	15.49	17.89
fliS	-2.06	1	7.06	2.76	2.94	2.75	2.05	1.48
rplW	-2.06	1	671.1	1972.8	647.76	435.99	481.36	722.65
lyxK	-2.05	1	1.2	0.87	1.13	0.76	0.37	0.51
tsgA	-2.05	1	12.05	24.28	9.32	11.97	5.69	5.39
yhdX	-2.05	1	2.69	1.37	2.15	1.2	0.71	1.15
macB	-2.04	1	264.12	969.01	592.23	166.5	477.39	263.47
rplM	-2.04	1	1299.86	3377.43	999.64	915.25	776.96	1174.56
rplC	-2.03	1	1006.7	3537.95	967.48	545.11	767.92	1500.47
rpsH	-2.03	1	595.15	1180.26	366.1	449.88	180.04	454.14
aaeX	-2.02	1	115.2	73.12	46.86	69.33	24.72	24.53
ttdR	-2.02	1	2.07	0.87	2.46	1.21	1.2	0.33
uspD	-2.02	1	3282.83	12578.5	4994.27	3080.06	2611.42	4969.35
sdaB	-2.01	1	26.68	73.12	14.33	14.89	16.8	26.6
ytiA	-2.01	1	6.97	4.4	4.69	0	3.8	2.94
fruB	-2	1	2.57	18.35	2.14	2.5	1.86	7.64
rluB	-2	1	58.7	108.08	31.36	35.2	32.47	33.06
potA	-1.99	1	36.11	64.31	21.71	26.87	17.25	18.54
hisR	-1.98	0.92	337.51	298.99	248.3	180.02	118.27	151.64
yfcC	-1.98	1	2.09	4.48	3.18	1.67	1.57	1.69
ansP	-1.95	1	8.85	15.56	7.18	5.28	4.48	6.57
fryA	-1.95	1	2.33	0.91	0.87	1.36	0.56	0.3
rplD	-1.95	1	453.03	1035.09	365.22	291.29	319.98	358.32
rplF	-1.95	1	857.11	1411.16	507.59	556.23	376.51	515.96
upp	-1.95	1	166.68	274.86	123.52	119.11	72.85	103.51
yjjZ	-1.95	1	15.75	123.13	47.48	10.74	41.97	44.15
rpsJ	-1.94	1	805.93	946.25	242.4	611.1	236.66	197.81
yjfZ	-1.93	1	2.78	7.55	2.89	2.49	1.41	3.05
mqsR	-1.9	1	273.68	954.74	533.33	325.74	256.63	369.13
uspG	-1.9	1	2622.59	4645.72	3026.57	2142.39	1510.48	1851.44
yehP	-1.89	1	1.09	1.57	1.81	1	0.12	1.33
arfA	-1.88	1	164.75	485.64	291.74	209.26	130.51	175.18
ykgV	-1.88	1	5.53	13.69	7.53	5.03	3.11	6.07
sbcD	-1.86	1	8.73	6.06	5.03	5.17	2.45	3.28
sgcA	-1.85	1	16	6.76	6.44	8.51	3.57	4.21
borD	-1.84	1	123.19	196.32	76.14	98.14	45.75	75.82
bssS	-1.84	1	4467.96	17798.9	8901.81	3898.24	7022.95	6428.17
entB	-1.84	1	2.58	21.73	9.17	3.3	8	7.07
rnpA	-1.84	1	82.56	72.06	27.23	56.58	22.57	21.48
kdgT	-1.83	1	8.29	9.06	7.13	4.31	3.27	5.7
fis	-1.82	1	323.48	796.98	233.05	292.41	226.44	247.11
ychQ	-1.82	1	26.03	18.15	19.4	10.08	10.34	13.89
yfaP	-1.82	1	4.98	3.34	2.8	2.91	1.26	2.15
yiiS	-1.82	1	1325.67	2789.11	1011.21	1364.44	583.78	940.65
fadL	-1.81	1	21.96	59.24	18.14	22.36	16.3	17.98
torD	-1.8	1	8.99	5.67	6.86	4.71	3.5	3.79
hspQ	-1.79	1	968.95	1392.35	856.56	681.41	649.87	479.23
yehF	-1.79	1	1.68	2.16	2.79	0.34	1.19	1.84
dtpA	-1.78	1	70.82	89.64	42.43	40.65	40.27	33.9
flhD	-1.78	1	15.75	15.24	12.07	8.87	7.98	7.34
ydiO	-1.78	1	1.2	1.27	1.26	1.23	0	1.05
zntR	-1.78	1	392.64	635.94	457.89	389.79	202.6	256.64
potC	-1.77	1	20	42.42	17.05	14.59	14.28	16.78
rplJ	-1.77	1	3598.82	6018.19	2460.47	2568.1	2272.1	2082.71
rpsS	-1.77	1	448.89	886.75	266.73	385.29	222.97	321.75
ygeP	-1.77	1	5.07	4.32	4.44	3.77	1.4	3.03
rpmD	-1.76	1	303.35	607.07	127.73	271.88	103.52	232.51
uraA	-1.76	1	7.29	14.08	9.01	4.17	6.3	6.7
ycjO	-1.76	1	0.78	1.1	2.88	0.64	1.43	0.52
yeiL	-1.76	1	3.98	1.47	3.12	1.71	0.64	2.53
yqeH	-1.76	1	6.11	48.92	13.76	8.94	12.84	18.45
gspF	-1.75	1	2.31	2.57	2.02	1.18	1.64	1.01
trmL	-1.75	1	7.58	5.13	5.36	4.77	2.96	2.88
envY	-1.74	1	5.62	3.83	4.92	4.45	1.29	2.98
nimT	-1.74	1	6.9	3.29	4.3	4.07	2.02	2.44
pheP	-1.74	1	21.48	45.56	20.48	11.71	16.28	22.79
rnb	-1.74	1	39.15	46.08	22.01	29.68	16.36	16.46
rpoA	-1.74	1	1232.1	2444.01	891.66	821.22	808.8	1046.13
ydcF	-1.74	1	112.52	162.94	93.21	81.93	72.07	60.39
gatD	-1.73	1	368.23	1503.05	532.38	341.04	470.52	624.9
rpsE	-1.73	1	973.4	3489.57	1164.69	606.74	1129.2	1617.15
ydeN	-1.73	1	10.6	23.5	10.86	11.26	6.99	8.47
rplY	-1.72	1	1106.85	2498.45	898.42	935.99	681.36	1065.18
sibB	-1.72	1	23.38	8.34	14.24	24.96	3.09	2.23
thiE	-1.72	1	2.39	2.29	4.38	2.22	1.98	1.19
entA	-1.71	1	4.63	12.81	6.64	2.65	5.63	5.48
gatC	-1.71	1	521.69	2319.55	726.04	465.57	801.85	886.81
hicA	-1.71	1	31.24	29.31	56.06	28.77	19.79	20.56
rcnA	-1.71	1	7.54	11.99	5.57	4.46	4.59	5.51
rlmG	-1.71	1	5.23	11.69	4.04	3.73	4.19	4.4
nrdE	-1.7	1	4	7.79	4.01	2.77	3.59	2.9
potB	-1.7	1	27.38	40.34	14.76	20.84	15.06	13.37
rplB	-1.7	1	535.62	1418.5	450.31	360.31	454.07	634.95
uidB	-1.7	1	2.01	1.77	3.35	1.44	1.33	1.43
yggR	-1.7	1	1.41	1.98	1.85	1.15	1	0.93
dhaM	-1.69	1	107.94	443.99	181.47	123.8	129.05	195.88
rpsK	-1.69	1	1419.21	2065.23	744.35	1022	698.74	816.5
speE	-1.69	1	59.15	107.15	46.06	47.96	31.35	48.62
cpsB	-1.68	1	2.12	1.35	1.68	0.98	0.68	1.37
fliP	-1.68	1	3.37	3.08	4.1	2.68	2.66	1.03
recE	-1.68	1	1.06	0.93	1.07	0.98	0.43	0.52
rph	-1.68	1	38.03	57.35	30.82	32.94	23.05	20.53
uspC	-1.68	1	162.4	391.9	187.29	191.23	109.73	153.05
yghO	-1.68	1	1.77	2.21	2.58	1.45	1.07	1.42
hcaT	-1.67	1	7.4	14.22	8.7	3.47	7.13	7.32
thiD	-1.67	1	4.14	4.66	3.02	2.47	2.27	2.27
trpE	-1.67	1	0.53	0.83	1.94	0.54	0.99	0.39
ttcA	-1.67	1	78.27	101.85	64.64	58.03	45.36	44.07
rsxD	-1.66	1	14.23	10.1	6.74	8.55	5.56	4.73
yeiP	-1.66	1	41.01	51.21	34.21	36.04	22.98	18.26
yhjV	-1.66	1	4.78	9.81	4.76	3.34	3.52	4.77
xdhB	-1.65	1	1.89	1.11	2.06	1.61	0.8	0.86
yrdA	-1.65	1	628.66	1297.88	854.24	547.93	565.48	594.8
entE	-1.64	1	1.46	3.02	2.63	1.4	1.13	1.79
feoC	-1.64	1	55.99	123.82	42.89	53.71	42.56	42.87
fucK	-1.64	1	10.62	17.14	13.39	10.37	6.42	8.66
leuO	-1.64	1	15.51	70.17	50.71	9.58	40.48	33.7
yafY	-1.64	1	5.29	11.68	6.81	3.19	6.31	4.44
yeaY	-1.64	1	293.33	362.14	323.1	225.53	205.35	168.31
ygbK	-1.64	1	2.84	2.36	1.24	1.94	0.84	1.3
yhdN	-1.64	1	834.65	1310.63	1093.65	742.09	732.43	509.15
gfcD	-1.63	1	1.45	1.39	1.9	0.27	1.34	1.08
rpsD	-1.63	1	876.15	1251.84	458.5	615.42	404.98	588.47
setB	-1.63	1	2.92	1.65	3.79	2.63	0.95	1.8
yejL	-1.63	1	112.16	99.55	135.34	114.15	57.15	43.89
lomR	-1.62	1	1.39	1.63	1.97	0.71	1.14	1.05
nth	-1.62	1	22.6	29.06	15.41	9.34	11.68	20.03
ompC	-1.62	1	5984.04	12751.4	5230.79	4810.29	4740.93	5593.22
ryeA	-1.62	1	111.3	249.15	51.16	143.52	66.45	54.08
yhjX	-1.62	1	176.77	548.47	230.3	131.5	248.69	223
mokC	-1.61	1	21.72	39.37	36.88	16.16	33.36	22.38
opgC	-1.61	1	5.85	15.54	6.69	9.53	3.99	4.71
rplO	-1.61	1	1900.33	7527.11	2614.58	956.6	2747.39	3988.55
yhhQ	-1.61	1	12.87	11.44	8.54	11.04	5.05	5.01
yibA	-1.61	1	31.98	88.47	64.02	39.6	32.24	44.97
ackA	-1.6	1	104.8	159.16	61.06	82.3	58.58	66.05
rpsN	-1.6	1	1008.3	1391.85	431.04	857.89	394.68	549.06
ycfJ	-1.6	1	274.93	700.44	683.91	226.31	528.52	287.55
cysH	-1.59	1	15.23	5.51	12.51	12.32	4.96	4.13
gfcA	-1.59	1	5.87	3.71	4.75	5.55	1.37	2.97
gspO	-1.59	1	6.93	14.59	8.57	5.01	7.23	6.49
yjfF	-1.59	1	10.83	14.16	11.66	6.53	7.03	9.29
rhsA	-1.58	1	2.81	7.18	3.1	2.81	2.58	3.04
yeiH	-1.58	1	221.57	283.33	140.48	131.2	140.77	140.08
yidD	-1.58	1	36.43	66.61	24.39	28.51	26.07	27.04
apt	-1.57	1	79.89	82.24	29.81	63.55	27.92	32.41
eutA	-1.57	1	1.28	0.58	1.98	2.01	0.1	0.65
ftnB	-1.57	1	191.99	230.64	150.54	189.71	95.07	85.14
rpmF	-1.57	1	2526.36	2307.03	1094.62	2201.28	723.08	892.39
ycjR	-1.57	1	1.93	2.88	2.76	1.08	1.95	1.54
yneK	-1.57	1	3.1	1.74	2.17	0.76	1.38	2.04
satP	-1.56	1	26.57	25.16	9.39	22.45	10.13	7.49
mnmG	-1.55	1	29.04	28.65	12.61	19.01	12.16	14.44
pgaC	-1.55	1	2.08	1.71	3.65	1.92	1.37	1.6
ridA	-1.55	1	1604.88	2593.18	1315.75	1334.74	1039.04	1228.37
sucD	-1.55	1	342.25	518.06	281.93	301.74	223.69	222.75
thiM	-1.55	1	7.01	3.9	3.07	5.38	1.42	2.69
ydeO	-1.55	1	1.45	2.13	3.02	0.74	1.29	1.99
yhaK	-1.55	1	9.06	18.24	5.69	6.85	4.19	10.58
mhpC	-1.54	1	1.12	0.93	2.79	0.65	0.97	1.4
rplP	-1.54	1	2200.66	7965.86	3415.86	1359.35	3394.96	4314.43
ydjY	-1.54	1	3.87	5.5	4.46	3.76	2.07	3.35
ynfD	-1.54	1	458.52	264.91	245.18	403.06	125.46	102.08
bglF	-1.53	1	1.47	3.45	3.41	0.75	1.49	3.07
pyrF	-1.53	1	50.95	48.99	36.89	32.58	28.67	28.35
rplQ	-1.53	1	629.26	543.8	193.17	486.94	186.44	225.08
rpsB	-1.53	1	947.84	1975.21	734.54	817.87	630.48	993.99
srlB	-1.53	1	35.3	21.79	15.94	22.05	13.18	13.04
ybdM	-1.53	1	13.6	35.77	14.21	13.47	14.01	14.68
yddM	-1.53	1	59.66	38.68	30.15	34.74	18.68	30.86
dgcF	-1.52	1	25.66	26.17	26.93	19.4	18.33	14.08
fiu	-1.52	1	1.63	1.7	1.8	1.98	0.74	0.86
gcl	-1.52	1	12.49	24.11	28.25	11.59	15.57	15.57
nrdG	-1.52	1	8.32	4.53	6.25	4.26	2.41	5.87
rplV	-1.52	1	1321.74	6138.87	2457.2	981.17	2427.68	3290.45
rsxB	-1.52	1	16.47	17.64	11.49	12.21	8.95	9.17
rsxC	-1.52	1	8.89	10.36	4.52	7.51	4.1	4.3
tig	-1.52	1	603.17	988.61	429.62	510.89	367.9	472.88
uhpC	-1.52	1	3.87	5.9	6.6	3.43	3.71	3.56
yciK	-1.52	1	34.6	74.76	48.47	37.64	35.63	31.77
ydgI	-1.52	1	9.5	14.3	7.87	6.55	8.21	6.03
yhhJ	-1.52	1	59.59	105.78	57.55	43	52.06	53.65
dnaT	-1.51	1	25.6	15.31	29.58	19.38	16.86	10.39
phnL	-1.51	1	2.64	0.95	2.84	2.49	1.23	0.89
qmcA	-1.51	1	50.6	60.58	30.84	43.14	28.08	24.28
rplR	-1.51	1	533.02	898.1	259.79	375.58	354.23	406.93
rpsI	-1.51	1	2678.17	4068	1542.29	1823.26	1850.63	1889.47
abgB	-1.5	1	2.01	0.9	0.92	0.59	0.48	1.36
allS	-1.5	1	2.54	0.7	1.44	1.53	0.91	0.82
alx	-1.5	1	5.29	5.03	4.63	3.22	2.76	3.92
cusC	-1.5	1	0.7	1.18	1.94	0.21	0.92	1.21
eutK	-1.5	1	12.69	18.12	11.35	11.29	9.79	7.26
fimB	-1.5	1	51.81	150.3	66.02	55.83	54.37	72.17
fliN	-1.5	1	5.68	4.31	5.55	2.05	5.08	2.56
lysA	-1.5	1	19.59	15.15	13.7	12.54	11.09	8.64
nirD	-1.5	1	27.9	15.37	4.44	12.98	9.85	8.81
nuoM	-1.5	1	111.58	168.91	76.56	90.23	79.49	71.16
pyrD	-1.5	1	45.26	43.14	33.03	34.98	21.9	24.45
ycgN	-1.5	1	407.52	525.33	563.39	338.6	305.69	358.74
ydeT	-1.5	1	2.05	4.52	2.53	1.97	1.83	2.24
yeaD	-1.5	1	98.09	159.56	90.93	85.34	69.18	81.39
yfcO	-1.5	1	102.25	174.35	107.61	72.96	97.33	87.44
yhgH	-1.5	1	94.58	138.19	131.62	59.14	106.72	75.82
araF	-1.49	1	3.49	2.62	3.18	2.29	1.98	1.99
asnS	-1.49	1	178.98	173.47	103.39	137.3	79	91.35
bglJ	-1.49	1	4.28	11	8.92	2.92	5.58	7.38
ivy	-1.49	1	3087.24	7630.86	7081.94	3069.93	5083.18	3926.54
nrdF	-1.49	1	8.21	27.36	11.97	10.31	11.38	10.9
nuoN	-1.49	1	207.45	289	167.4	131.55	175.85	140.92
pdeH	-1.49	1	1.62	1.69	3.62	1.11	2.19	1.18
pyrE	-1.49	1	15.93	29.29	25.63	13.66	14.4	19.6
tonB	-1.49	1	60.09	60.57	48.07	51.86	33.47	28.64
yceD	-1.49	1	771.15	1278.06	499.33	593.4	550.5	590.28
ykgJ	-1.49	1	34.77	32.43	20.53	42.86	10.61	7.81
fxsA	-1.48	1	264.3	289.24	327.5	217.05	172.71	206
gfcB	-1.48	1	5.79	3.52	4.31	3.95	2.61	2.82
idnT	-1.48	1	4.08	3.68	4.77	2.14	2.23	3.91
opgE	-1.48	1	7.33	10.24	6.65	9.29	3.89	3.73
rhaR	-1.48	1	3.58	4.96	4.7	3.33	1.98	3.75
ybiA	-1.48	1	6.58	3.36	4.01	4.69	2.61	2.51
yiaV	-1.48	1	2.67	3.85	3.51	1.74	2.83	2
corA	-1.47	1	43.17	56.77	40.72	38.67	27.11	30.61
hyfF	-1.47	1	1.84	3.18	1.61	2.15	1.15	1.34
hypT	-1.47	1	26.07	20.62	18.97	18.92	12.44	13.63
nuoL	-1.47	1	96.58	138.27	58.27	76.94	62.98	61.99
pheA	-1.47	1	65.84	114.79	57.12	59.7	49.24	54.86
sixA	-1.47	1	465.9	589.46	438.21	367.86	289.73	365.05
uspE	-1.47	1	912.84	1194.38	1195.31	757.33	757.26	732.19
ycdZ	-1.47	1	58.44	142.35	58.29	40.82	62.93	75.51
ygjK	-1.47	1	2.29	2.76	2.16	1.08	1.61	2.06
epmA	-1.46	1	28.83	62.33	29.94	29.79	26.65	27.75
hyfB	-1.46	1	1.78	1.2	1.38	1.82	0.69	0.68
mipA	-1.46	1	225.76	261.96	145.14	166.62	138.98	131.13
nfeF	-1.46	1	17.89	21.62	12.34	16.27	10.44	9.32
potD	-1.46	1	88.46	163.36	97.66	75.11	87.52	79.51
rnk	-1.46	1	56.5	63.51	27.38	53.69	24.2	25.46
tynA	-1.46	1	6.26	4.56	3.72	3.61	3.14	3.13
uspA	-1.46	1	3962.73	3263.02	2250.72	3544.16	1456.47	1489.87
ybfE	-1.46	1	58.77	36.95	27.99	45.22	17.63	23.21
ygbA	-1.46	1	64.82	120.45	71.1	75.91	49.87	53.12
yzcX	-1.46	1	23.04	11.34	9.71	19.21	7.21	4.68
adk	-1.45	1	307.55	804.85	584.21	216.22	498.09	470.42
eptC	-1.45	1	33.96	36.46	21.01	28.22	17.37	18.1
garP	-1.45	1	1.45	0.97	3.08	0.85	1.99	0.8
mnaT	-1.45	1	65.79	84.34	55.02	55.6	45.62	41.78
nemR	-1.45	1	67.04	89.17	68.97	49.98	52.77	53.07
rsxA	-1.45	1	15.44	10.03	6.24	9.24	6.5	6.25
rsxG	-1.45	1	14.69	34.46	21.63	6.38	25.72	16.12
yabQ	-1.45	1	73.9	89.73	45.66	78.28	29.96	40.05
yehH	-1.45	1	1.21	1.02	0.85	0.79	0.59	0.74
yncE	-1.45	1	94.63	184.41	122.15	99.36	86.28	95.24
hcaD	-1.44	1	2.41	3.1	3.82	1.88	1.86	2.65
hcp	-1.44	1	2.76	3.73	2.78	3.25	2.12	1.28
nrfA	-1.44	1	6.16	5.64	3.37	5.12	3.41	2.22
osmY	-1.44	1	6016.63	8724.57	7488.23	5524.62	5155.3	4862.11
perR	-1.44	1	4.33	5.08	5.68	2.53	4.54	3.05
rluC	-1.44	1	59.9	88.32	63.4	42.73	50.06	54.65
ycaO	-1.44	1	24.65	45.94	17.38	19.44	26.81	15.59
ykfB	-1.44	1	65.28	50.23	37.75	59.84	25.15	23
ypfG	-1.44	1	26.75	45.5	40.68	29.26	28.32	21.21
ytjA	-1.44	1	2743.36	4597.57	4405.53	2774.7	2451.01	3027.1
cheZ	-1.43	1	8.79	6.28	6.94	4.39	5.21	5.41
entD	-1.43	1	2	2.87	3.12	1.37	2.03	1.95
flgM	-1.43	1	24.92	14.34	14.41	21.17	9.05	8.77
gatB	-1.43	1	258.52	1706.59	520.54	263.03	780.67	757.12
gltI	-1.43	1	513.55	581.8	331.07	426.35	262.34	317.62
gsk	-1.43	1	18.11	21.12	12.52	14.09	10.2	12.08
hscC	-1.43	1	3.23	2.91	2.39	3.05	1.51	1.63
ibpA	-1.43	1	3987.1	2947.24	2162.04	3398.01	1625.45	1331.39
ompT	-1.43	1	730.15	2602.68	862.39	865.25	873.1	1295.42
psiE	-1.43	1	108.64	100.98	76.25	108.75	49.09	44.27
ptsG	-1.43	1	42.8	120.52	27.42	37.88	51.29	47.58
puuC	-1.43	1	1.67	0.44	1.71	0.76	1.04	0.82
rep	-1.43	1	14.08	21.81	16.04	12.17	12.82	11.62
rplE	-1.43	1	1521.09	1623.66	821.95	1211.16	879.3	707.35
yfcR	-1.43	1	2.16	3.79	2.83	1.65	2.46	1.77
yheV	-1.43	1	298.48	567.84	535.8	287.1	255.12	445.1
dmsA	-1.42	1	6.28	6.9	4.9	5.44	3.61	3.85
fsaB	-1.42	1	2.08	2.93	1.46	1.28	1.69	1.37
hipA	-1.42	1	209.08	340.55	261.22	199.92	207.46	168.37
iscR	-1.42	1	480.01	520.86	449.38	413.04	271.05	341.1
lafU	-1.42	1	6.95	7.93	6.72	2.62	5.75	6.22
mltD	-1.42	1	76.39	81.6	50.84	75.77	36.6	35.82
phnP	-1.42	1	12.2	3.2	6.06	6.71	4.43	4
rrrD	-1.42	1	2.5	5.86	3.4	3.41	1.69	3.35
sdhX	-1.42	1	135.5	240.78	115.02	95.23	94.33	157.64
serS	-1.42	1	503.97	738.78	486.46	403.21	449.8	377.15
smrA	-1.42	1	20.34	31.62	28.75	20.06	14.91	22.32
ybhJ	-1.42	1	1.47	1.86	1.87	1	1.36	1.21
ychH	-1.42	1	454.34	752.52	493.57	408.61	326.92	477.19
yeaK	-1.42	1	60.07	32.17	34.81	35.36	22.8	30.69
yjbQ	-1.42	1	273.82	203.34	173.53	210.3	126.33	121.82
yjfJ	-1.42	1	2.57	3.02	2.6	1.62	1	3.04
azoR	-1.41	1	66.38	65.55	23.36	59.75	22.66	29.28
cirA	-1.41	1	14.99	17.34	13.36	9.51	11.32	11.49
csgA	-1.41	1	11.82	15.64	16.19	11.17	9.52	10.31
greA	-1.41	1	137.08	284.49	129.38	106.16	132.18	159.9
nusB	-1.41	1	436.43	330.04	323.55	317.23	228.84	222.04
recT	-1.41	1	5.8	7.01	4.93	5.24	3.81	3.74
rplL	-1.41	1	3147.67	5126.9	2564.94	3082.34	2524.23	2216.54
soxS	-1.41	1	326.39	358.28	302.89	296.85	175.13	235.41
speD	-1.41	1	39.12	44.87	16.29	43.06	12.87	16.98
yedF	-1.41	1	28.36	35.34	21.72	24.18	10.78	26.57
yeeD	-1.41	1	1116.79	330.65	1939.82	902	748.47	692.34
yoaL	-1.41	1	17.39	5.1	6.09	16.01	1.76	4.77
arsR	-1.4	1	19.92	12.37	20.51	8.79	11.87	15.85
cysW	-1.4	1	9.94	6.29	16.3	8.4	6.56	8.14
dcuD	-1.4	1	1.62	1.3	2.65	0.41	1.84	1.44
eptA	-1.4	1	14.63	13.71	14.13	11.87	8.35	10.15
insG	-1.4	1	17.06	23.67	19.03	15.11	12.02	15.86
nrdA	-1.4	1	32.05	30.43	23.29	25.74	18.51	17.25
rcsF	-1.4	1	278.52	123.3	115.03	208.84	68.5	90.61
rnd	-1.4	1	38.36	31.48	20.17	25.33	18.88	19.9
rpmC	-1.4	1	1552.26	4021.06	1510.69	1161	1386.48	2626.78
trhO	-1.4	1	89.92	102.08	80.21	78.71	55.88	61.2
ubiV	-1.4	1	2.99	1.48	3.03	1.61	2.07	1.55
yjeN	-1.4	1	22.38	24.7	17.29	11.67	13.79	19.74
fhuF	-1.39	1	78.49	165.82	84.97	96.09	84.7	60.15
hcaF	-1.39	1	3.2	2.5	3.5	1.09	2.97	2.05
ldhA	-1.39	1	992.78	942.62	845.7	720.07	580.53	695.69
pdeL	-1.39	1	16.63	44.96	17.89	13.51	20.33	24.23
rimM	-1.39	1	238.45	349.06	136.88	195.29	136.79	198.31
sdiA	-1.39	1	73.8	136.79	99.58	77.47	67.24	81.38
trg	-1.39	1	3.96	2.87	4.13	2.59	2.48	2.77
xylH	-1.39	1	9.01	6.45	13.1	3.59	9.01	7.31
yacL	-1.39	1	393	1205	944.05	584.47	692.82	586.07
ybbY	-1.39	1	4.14	5.11	5.86	2.82	3.23	4.66
yghF	-1.39	1	2.08	4.72	2.31	1.7	2.11	2.59
yhbE	-1.39	1	12.16	22.32	7.39	10.54	9.72	10.36
yidL	-1.39	1	7.89	34.27	18.81	14.24	11.44	19.17
arsB	-1.38	1	10.29	5.91	5.53	4.17	5.21	5.99
atpB	-1.38	1	237.17	286.9	189.96	174.72	128.95	217.79
etp	-1.38	1	6.19	2.54	7.58	5.7	2.19	4.41
flgG	-1.38	1	4.41	1.86	4.48	2.53	3.76	1.36
hofC	-1.38	1	5.75	5.12	4.93	4.23	3.84	3.4
hofM	-1.38	1	4.61	7.27	5.43	1.45	4.49	6.03
hybD	-1.38	1	45.8	76.97	51.83	33.15	36.23	57.9
metG	-1.38	1	29.09	31.09	17.49	23.23	17.84	15.73
ndh	-1.38	1	127.32	236.17	124.99	127.89	122.39	108.64
rayT	-1.38	1	13.88	36.79	27.94	19.31	14.07	24.66
rpmI	-1.38	1	2195	2302.51	1397.08	2274.49	1069.2	974.91
ves	-1.38	1	5.04	5.91	8.19	3.44	5.84	4.21
ybgD	-1.38	1	0.49	5.15	4.05	2.49	2.97	1.6
ybiT	-1.38	1	59.18	105.44	67.3	46.35	60.77	62.73
ydfI	-1.38	1	6.34	5.88	8.03	3.1	5.08	6.12
yeeP	-1.38	1	24.99	9.51	25	9.96	18.42	13.17
yhhN	-1.38	1	333.35	237.11	234.49	228.29	178.77	171.95
yiiG	-1.38	1	4.58	5.07	3.44	1.61	3.71	3.73
yjbT	-1.38	1	35.67	91.81	49.88	33.46	32.14	64.68
ykgG	-1.38	1	31.58	103.66	53.55	21.95	52.74	63.84
yoaB	-1.38	1	486.43	405.08	383.01	455.07	268.44	196.91
ypeC	-1.38	1	169.52	419.44	269.03	156.58	223.66	248.09
hisQ	-1.37	1	27.37	29.97	37.87	17.29	25.29	25.82
hybB	-1.37	1	3.99	8.11	6.47	4.32	4.4	4.89
mutH	-1.37	1	21.84	29.61	21.4	22.14	12.39	19.56
psuT	-1.37	1	8.62	8.68	9.09	7.91	5.82	5.7
rplI	-1.37	1	856.13	1284.76	523.02	636.8	495.36	846.13
rpsA	-1.37	1	1226.36	1825.8	955.76	938.04	990.63	1030.92
sdhE	-1.37	1	339.12	601.14	557.9	291.36	390.94	419.13
thiI	-1.37	1	78.32	100.03	63.3	57.98	54.92	64.04
yaaU	-1.37	1	1.45	1.46	1.36	1.49	1.26	0.46
yafC	-1.37	1	56.05	74.6	71.41	45.76	50.99	50.38
yafT	-1.37	1	13.37	15.47	16.16	12.24	11.23	9.45
yaiO	-1.37	1	10.18	15.08	11.57	10.6	8.51	8.03
yeaO	-1.37	1	401.6	603.78	401.96	265.81	252.03	522.01
yejK	-1.37	1	43.75	60.15	44.18	24.98	41.28	41.22
yfbM	-1.37	1	5.21	5.79	4.56	4.49	2.5	4.51
yfiB	-1.37	1	22.61	19.47	9.02	27.53	4.93	6.28
yncJ	-1.37	1	315.97	400.75	664.75	335.54	338.44	332.15
yoaK	-1.37	1	20.94	27.84	19.56	17.14	21.23	10.72
yqaE	-1.37	1	1171.95	1413.25	2398.82	1145.76	925.24	1565.95
dut	-1.36	1	152.99	116.91	90.16	101.07	80.28	82.92
fimA	-1.36	1	401.61	415.5	256.56	317.41	193.96	283.39
gfcE	-1.36	1	2.55	1.99	3.5	2.23	1.23	2.53
glnH	-1.36	1	512.41	509.38	531.81	401.79	373.81	361.33
lacA	-1.36	1	3.39	2.38	5.93	4.62	2.29	2.23
ppnP	-1.36	1	862.39	1611.59	938.76	855.6	995.99	689.01
purB	-1.36	1	51.62	29.8	21.62	41.06	19.21	15.37
rof	-1.36	1	956.8	1223.26	1303.55	885.26	742.29	941.93
slyX	-1.36	1	615.43	523.39	585.14	603.22	364.02	300.5
ubiU	-1.36	1	6.38	1.79	2.07	5.96	0.56	1.37
yafL	-1.36	1	15.85	7.13	8.71	13.58	5.6	4.65
yciC	-1.36	1	170.01	166.48	153.21	114.45	116	129.22
yciZ	-1.36	1	29.39	27.95	29.9	30.89	17.71	17.43
ydjM	-1.36	1	14.27	11.25	11.47	13.4	8.77	5.64
yidC	-1.36	1	101.81	96.96	51.5	76.95	51.55	55.89
ynaA	-1.36	1	4.97	6.77	5.53	3.3	4.63	4.27
ynjH	-1.36	1	25.82	14.85	14.18	17.62	8.72	14.44
citT	-1.35	1	2.74	1.77	2.56	1.55	1.44	2.18
ecpC	-1.35	1	3.28	2.05	3.11	1.68	2.11	2.34
glsB	-1.35	1	25.95	33.93	22.19	20.14	17.68	23.06
hipB	-1.35	1	84.39	165.16	119.65	144.09	77.14	59.06
ilvH	-1.35	1	18.26	41.19	38.61	17.82	25.63	29.28
intD	-1.35	1	83.13	176.05	122.67	93.32	79.92	102.91
metI	-1.35	1	157.26	100.15	86.59	116.79	74.55	62.6
nfuA	-1.35	1	1444.03	854.82	748.73	1165.42	600.81	480.97
ogrK	-1.35	1	71.33	107.34	86.2	94.29	47.98	57.47
sad	-1.35	1	61.7	133.41	72.57	57.64	83.52	60.04
ybiX	-1.35	1	4.28	0.96	1.96	4.17	0.83	0.89
ycdU	-1.35	1	1.12	2.46	1.84	0.86	0.85	2.15
ycgV	-1.35	1	8.24	10.85	13.12	5.92	9.38	8.3
yegJ	-1.35	1	3.29	3.16	7.6	4.9	3.94	1.97
yqjF	-1.35	1	65.42	105.61	69.89	43.19	56.68	79.1
abrB	-1.34	1	19.8	62.4	37.56	14.59	39.21	36.5
atoE	-1.34	1	2.4	1.23	2.84	1.28	2.12	1.26
dsbC	-1.34	1	72.71	72.97	73.86	69.63	47.69	47.13
fumB	-1.34	1	5.2	2.85	2.87	4.47	1.62	2.3
fusA	-1.34	1	630.26	835.62	329.03	515.74	364.21	474.91
glvC	-1.34	1	1.25	1.32	1.86	1.02	1.01	1.23
hyuA	-1.34	1	1.8	1.29	1.48	2.25	1.01	0.44
metQ	-1.34	1	899.37	1052.03	738.35	932.89	599.06	490.03
nrfB	-1.34	1	2.68	1.43	3.2	1.5	1.98	1.87
rplN	-1.34	1	1458.15	2171.27	1236.41	1184.76	1144.59	1348.83
rpmE	-1.34	1	5383.37	5532.83	5183.4	5579.3	3732.91	2734.43
secY	-1.34	1	998.88	2150.85	958.79	745.01	1083.73	1290.95
tmk	-1.34	1	33.59	35.61	36	19.83	38.63	18.66
uhpB	-1.34	1	4.78	1.4	2.42	1.51	2.14	2.52
xapB	-1.34	1	11.44	14.96	10.97	6.98	9.47	11.22
yadL	-1.34	1	3.19	10.7	7.59	4.67	4.39	7.01
ybdF	-1.34	1	75.3	79.09	49.85	76.66	36.07	41.5
yfiL	-1.34	1	138.99	141.75	124.64	153.81	71.97	80.38
ygaH	-1.34	1	92.98	58.38	46.1	63.99	44.2	38.36
yiaD	-1.34	1	38.12	46.92	27.68	26.15	26.32	31.94
ymgG	-1.34	1	20.43	36.18	38.93	18.04	23.55	29.01
ymiD	-1.34	1	10.72	25.14	15.95	8.77	10.86	17.63
casE	-1.33	1	10.37	31.61	18.15	12.26	10.51	23
ecpA	-1.33	1	4.94	5.24	1.85	2.89	2.86	3.09
entC	-1.33	1	1.06	3.31	0.93	1.2	1.67	1.03
frmB	-1.33	1	13.43	18.08	12.33	12.55	9.24	11.45
ilvB	-1.33	1	15.88	15.26	12.18	11.72	10.54	10.32
pdxJ	-1.33	1	115.57	86.38	70.92	87.34	58.19	58.83
phoH	-1.33	1	152.77	225.15	139.53	124.84	124.98	141.67
pspD	-1.33	1	30.51	26.29	30.52	21.66	22.72	20.49
purE	-1.33	1	8.4	2.86	4.27	4.99	3.85	2.97
sanA	-1.33	1	29.57	18.01	26.05	27.9	15.76	12.22
trmD	-1.33	1	181.79	578.42	262.81	135.92	305.03	342.56
trxC	-1.33	1	559.85	830.32	503.33	565.09	446.34	428.91
tsaB	-1.33	1	15.49	18.4	11.65	13.82	12.48	8.06
ycaK	-1.33	1	5.38	15.09	10.24	3.83	7.11	11.8
yceJ	-1.33	1	5.85	6.86	1.71	6.49	1.48	3.48
yciA	-1.33	1	64.09	135.31	168.92	90.04	87.44	101.09
ydeI	-1.33	1	1034.12	1345.69	2458.62	904.07	1378.97	1324.21
yghQ	-1.33	1	2.59	1.82	1.25	1.85	0.79	1.7
ymfH	-1.33	1	6.65	1.04	6.21	2.72	5.39	1.94
yqaB	-1.33	1	137.26	234.75	224.51	88.81	175.94	184.26
allC	-1.32	1	5.03	5.25	3.33	3.66	3.51	3.07
ansA	-1.32	1	16.85	12.12	8.45	14.19	6.75	7.75
argI	-1.32	1	3.71	7.58	6.98	3.94	5.72	4.07
creA	-1.32	1	93.32	205.22	146.54	71.02	121.49	146.84
cysA	-1.32	1	15.99	7.09	15.98	12.62	10.85	5.94
fhuA	-1.32	1	52.98	70.37	37.91	44.63	32.84	45.82
folM	-1.32	1	30.02	17.94	19.25	20.74	14.73	15.31
gudP	-1.32	1	1.63	1.56	1.25	1.05	1.45	0.78
lacZ	-1.32	1	3.42	1.9	3.62	2.48	1.78	2.47
nfeR	-1.32	1	74.88	123.15	67.29	73.89	61.3	68.04
proW	-1.32	1	58.93	83.42	56.7	44.62	51.31	55.67
rbsD	-1.32	1	160.94	585.2	182.37	236.41	201.82	289.55
recF	-1.32	1	29.47	20.83	12.84	26.6	10.7	11.15
rlmH	-1.32	1	85.07	121.59	89.46	65.28	86.52	73.55
srmB	-1.32	1	30.44	24.41	16.22	24.16	19	10.9
udk	-1.32	1	39.19	18.94	21.11	31.28	13.75	15.35
yabI	-1.32	1	87.28	224.43	163.56	78.02	152.74	132.01
ybhA	-1.32	1	22.28	13.46	15.07	20.72	8.04	10.37
ybjG	-1.32	1	69.93	59.74	62.83	42.65	48.81	53.34
ychF	-1.32	1	185.58	128.42	94.85	156.73	76.34	75.96
ycjX	-1.32	1	103.73	83.61	114.26	83.37	86.79	57.16
ydcY	-1.32	1	1626.92	2598.17	2275.34	1654.99	1577.7	1715.95
ydfJ	-1.32	1	2.37	1.64	1.88	1.1	1.53	1.65
ydhJ	-1.32	1	31.74	34.01	33.99	28.68	24.66	22.44
yeeX	-1.32	1	2786.48	4736.04	3441.35	2545.95	2204.78	3687.05
yegR	-1.32	1	7.82	21.41	31.2	10.67	9.69	25.27
yfaA	-1.32	1	4.26	4.42	3.73	3.85	2.65	2.96
yieE	-1.32	1	155.93	114.35	122.62	118.81	96.21	80.06
yohJ	-1.32	1	818.32	1364.05	1042.05	663.6	872.25	926.92
atoB	-1.31	1	5.13	5.06	5	3.58	3.78	4.09
blc	-1.31	1	177.06	154.84	176.07	171.11	134.07	80.36
cheY	-1.31	1	8.86	9.98	14.89	7.25	12.57	5.44
creB	-1.31	1	69.52	94.46	79.97	51.25	67.62	67.69
creC	-1.31	1	13.68	16.61	13.42	11.12	9.34	13.09
cybB	-1.31	1	100.23	145.94	118.96	84.71	82.32	112.23
fdoI	-1.31	1	283.21	507.79	385.09	250.86	370.76	281.58
fucI	-1.31	1	2.65	4.93	2.66	2.07	3	2.65
galU	-1.31	1	1498.68	1830.83	2189.83	1247.61	1513.28	1452.97
gspL	-1.31	1	8.08	2.92	3.33	6.08	1.93	3.13
gstA	-1.31	1	384.37	257.1	217.65	293.62	172.48	184.92
insM	-1.31	1	8.54	6.26	12.61	13.11	6.49	2.93
nanS	-1.31	1	3.1	1.65	2.71	1.73	1.86	2.01
napH	-1.31	1	2.72	1.13	2.1	0.65	1.78	1.76
rcnR	-1.31	1	45.07	53.45	49.2	42.48	36.95	33.88
rpsL	-1.31	1	1017.04	583.22	351.4	871.28	312.72	305.7
spy	-1.31	1	6367.9	5375.17	4605.72	8201.27	2315.23	2022.12
tfaS	-1.31	1	42.88	58.32	52.72	51.35	37.45	30.53
yaeP	-1.31	1	1762.67	2690.81	4184.06	1960.48	1969.87	2665.32
ydhT	-1.31	1	3.91	3.79	7.14	2.44	5.86	2.61
yeaV	-1.31	1	0.86	1.35	2.43	1.37	0.87	1.36
yegT	-1.31	1	3.46	4.44	6.06	2.43	4.6	3.32
ygeQ	-1.31	1	3.83	15.7	7.31	7.12	4.93	8.96
ygjV	-1.31	1	21.04	19.09	14.91	9.22	16.5	15.11
yjeH	-1.31	1	29.91	23.86	21.18	21.38	16.83	19.06
cdh	-1.3	1	14.81	17.37	10.72	14.59	8.53	10.43
deoR	-1.3	1	46.62	35.67	35.23	42.12	26.03	22.38
dppC	-1.3	1	4.59	2.33	4.96	4.39	2.02	3.02
dppF	-1.3	1	11.28	2.1	10.6	13.51	2.23	2.87
gltL	-1.3	1	107.2	153.86	127.17	93.9	108.65	96.08
higA	-1.3	1	86.19	129.08	114.91	88.87	84.67	82.55
hyfR	-1.3	1	2.95	2.5	3.61	3.09	1.6	2.41
iscU	-1.3	1	616.88	859.64	672.88	551.15	521.33	593.61
lpxH	-1.3	1	47.61	37.67	33.98	37.56	24.61	29.99
rppH	-1.3	1	171.56	268.68	171.82	184.33	126.65	164.77
rpsP	-1.3	1	204.3	306.02	154.05	185.18	137.86	193.05
tff	-1.3	1	90.46	103.71	60.5	97.76	54.6	47.94
tolC	-1.3	1	776.24	878.78	649.61	649.56	538.69	593.04
ycfH	-1.3	1	430.29	369.96	491	413.69	320.42	254.63
yfaU	-1.3	1	5.67	5.04	5.42	3.17	4.18	4.72
ygaZ	-1.3	1	193.3	232.64	212.01	136.84	166.88	188.62
yjdF	-1.3	1	16.68	11.84	10.95	7.18	13.79	8.42
asr	-1.29	1	34157.9	37063.9	64022.6	34829.4	32562.9	36980.5
bfd	-1.29	1	52.46	286.84	184.3	82.69	199.02	129.08
feoB	-1.29	1	31.55	68.29	34.08	29.6	37.41	38.46
hycE	-1.29	1	1.62	0.38	1.06	0.83	0.98	0.53
mdtK	-1.29	1	16.2	11.56	11.36	12.15	9.18	9.05
mraZ	-1.29	1	283.1	626.6	508.02	282.27	384.91	445
phoP	-1.29	1	539.77	508.57	491.77	516.93	349.23	323.81
rpsG	-1.29	1	986.07	778.5	340.61	829.79	343.78	460.52
ruvA	-1.29	1	54.89	67.29	58.33	47.61	34.34	58.47
serA	-1.29	1	156.51	232.08	131.02	155.32	113.4	139.71
tgt	-1.29	1	109.93	118.43	66.83	95.05	68.07	66.81
ybaY	-1.29	1	2446.97	1748.87	1950.89	2080.4	1218.18	1459.2
ybfO	-1.29	1	1.64	0.9	1.43	1.18	0.78	1.16
ybhD	-1.29	1	1.88	3.23	1.78	1.48	1.76	1.91
yceH	-1.29	1	89.81	147.11	103.45	93.42	86.7	85.88
ydhL	-1.29	1	209.66	185.09	240.5	166.19	161.12	163.01
ygcN	-1.29	1	6.3	13.77	9.99	6.23	8.15	8.94
yhfG	-1.29	1	144.82	50.18	75.63	116.18	40.86	53.25
yhgN	-1.29	1	17.45	21.84	18.95	10.95	16.28	17.36
yjgM	-1.29	1	52.94	139.61	99.4	48.83	72.28	107.11
decR	-1.28	1	86.43	64.64	61.69	62.25	43.65	59.8
dgoK	-1.28	1	4.88	3.32	3.58	4.51	2.39	2.59
dmsD	-1.28	1	55.74	42.97	50.37	48.76	30.53	37.72
glnS	-1.28	1	134.5	102.92	88.52	103.64	67.66	82.51
iadA	-1.28	1	25.1	9.12	13.1	19.78	10.51	6.46
manA	-1.28	1	161.86	133.59	113.8	146.01	86.38	87.55
murI	-1.28	1	131.47	131.7	94.92	114.41	75.44	91.02
ndk	-1.28	1	166.71	269.08	121.57	151.26	152.43	137.24
nimR	-1.28	1	12.11	12.03	15.16	13.08	9.89	7.93
plaR	-1.28	1	62.85	70.46	77.96	67.64	42.08	55.9
ptsH	-1.28	1	1877.42	864.67	875.66	1340.95	518.61	943.32
rhlE	-1.28	1	7.6	6.18	5.14	7.88	4.21	3
rpsC	-1.28	1	719.33	1923.57	730.87	554.08	1056.59	1086.72
rpsM	-1.28	1	873.55	1715.26	598.59	740.09	587.9	1225.41
skp	-1.28	1	948.87	925.72	788.53	790.44	576	721.67
ybjJ	-1.28	1	6.17	7.51	8.91	4.45	5.91	7.02
ycaI	-1.28	1	8.24	12.96	9.08	8.49	5.94	9.57
ycfL	-1.28	1	427.87	383.87	406.88	316.56	272.43	361.04
ydhU	-1.28	1	8.27	15.26	20.94	8.28	14.08	12.15
yhfX	-1.28	1	2.61	1.11	2.29	1.7	1.81	1.17
yhhL	-1.28	1	46.08	66.05	62.74	47.15	44.11	46.05
yibI	-1.28	1	222.78	151.41	147.01	226.77	98.81	82.29
yiiR	-1.28	1	44.2	47.42	49.94	39.77	33.36	37.82
yqeA	-1.28	1	34.97	54.22	47.21	27.59	35.89	43.56
aroA	-1.27	1	52.11	53.54	51.08	33.05	38.63	51.61
bioB	-1.27	1	1.73	2.96	1.63	1.9	1.62	1.46
cdd	-1.27	1	149.01	300.8	177.75	117.31	189.34	191.73
cpdB	-1.27	1	29.87	43.95	32.87	28.96	24.58	30.89
dusA	-1.27	1	23.17	27.02	18.77	16.35	19.17	18.55
eutL	-1.27	1	5.24	5.9	5.87	3	6.37	3.45
folA	-1.27	1	205.62	255.35	256.13	203.32	184.18	176.59
gspC	-1.27	1	2.88	2.98	2.82	3.12	2.06	1.86
gspE	-1.27	1	1.03	0.88	0.9	1.15	0.38	0.82
hisB	-1.27	1	20.19	9.56	12.69	15.1	8.92	9.37
lldD	-1.27	1	41.2	109.17	74.07	57.48	62.35	59.33
lolA	-1.27	1	177.76	235.51	252.69	204.3	156.36	164.77
mscL	-1.27	1	2656.73	9166.23	8030	2615.46	5430.78	7857.03
murJ	-1.27	1	12.51	11.29	8.98	10.68	8.12	7.21
nuoJ	-1.27	1	155.67	301.47	203.42	94.8	218.11	209.01
pdhR	-1.27	1	333.21	235.67	161.34	265.87	169.04	135.78
plsX	-1.27	1	85.96	85.23	69.49	73.96	52.85	63.43
ppsR	-1.27	1	53.87	63.18	60.5	42.74	48.38	48.36
pyrC	-1.27	1	27.86	8.98	12.6	22.16	9.5	7.1
pyrG	-1.27	1	239.76	239.43	208.47	195.32	153.28	194.13
qseG	-1.27	1	15.68	8.17	8.13	10.7	7.85	6.58
queD	-1.27	1	58.16	51.38	28.76	68.79	22.59	19.89
rcdA	-1.27	1	8.24	5.43	7.66	7.37	4.7	5.08
rlmN	-1.27	1	70.61	66.11	37.61	55.11	43.18	38.73
solA	-1.27	1	31.5	15.79	18.92	22.5	14.02	15.31
tam	-1.27	1	112.19	41.01	85.14	82	45.41	58.14
xylR	-1.27	1	17.24	30.39	17.65	14.88	20.56	16.33
yadM	-1.27	1	4.12	6.54	5.1	4.47	3.44	4.52
yfaE	-1.27	1	50.42	63.58	37.49	49.92	34.07	36.87
yfeD	-1.27	1	75.62	174.09	116.08	66.94	94.47	130.03
yhjY	-1.27	1	146.94	212.22	221.07	129.1	160.15	167.47
yjdP	-1.27	1	41.89	52.08	61.24	58.29	33.54	32.62
yobF	-1.27	1	607.66	1240.71	1169.73	563.8	605.19	1229.94
yqgB	-1.27	1	12.57	17.2	11	17.14	5.31	11.49
arfB	-1.26	1	57.19	39.86	40.91	54.84	26.17	29.4
ascB	-1.26	1	20.27	29.69	29.55	18.06	23.5	21.39
aspC	-1.26	1	505.93	215.62	234.19	375.51	202.34	170.86
dpiB	-1.26	1	6.17	8.01	11.23	5.8	6.59	7.68
fabI	-1.26	1	1647.25	749.19	858.55	1179.22	761.09	612.31
fepC	-1.26	1	7.12	15.1	12.16	5.55	11.68	9.66
gatZ	-1.26	1	369.06	821.41	442.45	399.57	387.26	532.47
gspB	-1.26	1	38.51	32.04	41.2	19.53	29.69	37.91
gutM	-1.26	1	11.9	10.81	6.05	8.64	5.84	8.42
hdfR	-1.26	1	286.34	330.62	279.04	291.98	180.3	244.78
iclR	-1.26	1	116.79	56.4	56.62	101.49	44.32	34.92
leuE	-1.26	1	45.86	85	65.33	32.76	51.96	71.19
loiP	-1.26	1	178.67	293.28	257.8	220.64	184.04	181.8
lrp	-1.26	1	296.3	389.76	265.97	327.46	180.58	256.1
mepK	-1.26	1	171.98	172.17	137.32	163.34	120.46	99.43
mtr	-1.26	1	14.43	21.62	20.41	10.22	17.67	16.44
rarD	-1.26	1	12.41	12.56	12.22	8.89	8.96	11.4
rcsD	-1.26	1	195.12	335.11	294.03	182.24	217.74	258.68
rlhA	-1.26	1	14.44	9.5	8.82	9.95	8.71	7.11
rpmA	-1.26	1	2841.85	2700.21	1737.71	2861.72	1359.26	1566.32
sbp	-1.26	1	8.1	11.14	19.43	9.14	9.2	12.25
secF	-1.26	1	163.12	207.16	176.53	128.93	158.7	147.58
tag	-1.26	1	112.5	211.86	199.96	96.8	133.15	187.66
ycaL	-1.26	1	11.2	7.21	6.17	11.09	4.4	4.56
yefM	-1.26	1	163.47	90.07	98.44	166.14	67.27	46.33
yehQ	-1.26	1	3	3.16	3.28	1.69	3.11	2.47
yfhL	-1.26	1	40.78	68.33	60.27	40.1	45.09	49.38
ygdB	-1.26	1	5.76	4.77	7.12	6.24	3.09	5.2
ygiQ	-1.26	1	9.03	7.01	3.87	6.5	5.18	4.1
yhhX	-1.26	1	294.45	313.01	347.28	245.55	227.17	286.62
yodE	-1.26	1	370.51	841.51	1385.4	504.19	935.95	611.7
asnC	-1.25	1	120.77	143.76	98.86	138.67	78.14	78.3
dinI	-1.25	1	60.69	30.32	30.5	57.5	17.66	23.42
dppD	-1.25	1	6.74	5.6	10.7	8.34	4.7	5.7
ftnA	-1.25	1	582.36	334.02	178.59	577.69	134.48	163.21
hisI	-1.25	1	29.36	21.72	16.61	18.95	22.66	11.89
htpG	-1.25	1	2697.02	1444	2022.52	2157.75	1599.99	1098.65
lgoD	-1.25	1	0.81	2.54	2.96	1.38	1.23	2.37
mfd	-1.25	1	107.2	72.2	89.87	81	76.58	56
mglC	-1.25	1	26.39	159.88	95.63	44.21	102	83.84
pldA	-1.25	1	52.12	65.6	59.39	39.99	46.22	55.43
rho	-1.25	1	385.74	342.52	253.44	290.74	253.86	242.26
rlmC	-1.25	1	8.7	10.35	6.01	5.52	7.83	6.45
truC	-1.25	1	12.71	12.22	8.65	5.06	10.56	10.46
yadH	-1.25	1	85.7	175.16	110.02	62.01	96.31	142.39
yafD	-1.25	1	270.43	214.14	176.75	249.33	138.88	141.98
ybdG	-1.25	1	153.85	253.71	181.02	134.19	153.69	189.06
ygcE	-1.25	1	2.8	3.95	3.03	2.3	2.56	2.87
yhdY	-1.25	1	4.51	7.49	7.01	3.07	5.46	6.32
yhfY	-1.25	1	2.67	7.15	4.33	4.68	3.47	3.34
yhiI	-1.25	1	104.58	272.03	181.17	91.65	178.28	181.03
yjfP	-1.25	1	22.12	20.1	14.04	17.73	11.02	16.58
yqcC	-1.25	1	12.99	12.28	10.27	16.29	7.64	5.97
yzgL	-1.25	1	10.78	24.15	15.45	10.03	12.92	16.67
allB	-1.24	1	3.45	3.45	3.29	4.36	1.85	2.34
argS	-1.24	1	91.76	79.29	65.74	74.88	62.78	52.91
cheR	-1.24	1	1.12	2.07	1.83	2.3	0.81	1.23
entS	-1.24	1	2.65	4.67	3.1	2.94	2.58	2.91
fetB	-1.24	1	77.98	225.11	136.83	66.73	145.5	146.97
frwD	-1.24	1	9.7	8.06	15.21	7.44	11.47	7.09
gpt	-1.24	1	168.65	114.09	85.15	142.98	68.68	84.24
grxB	-1.24	1	606.06	182.14	201.86	488.5	153.95	141.57
hmp	-1.24	1	28.44	46.42	35.56	23.04	30.94	35.39
hofB	-1.24	1	14.76	23.51	21.83	13.06	14.86	20.68
holE	-1.24	1	225.6	450.58	439.5	200.83	405.77	298.02
nfsB	-1.24	1	496.5	627.93	542.86	380.64	507.51	461.86
nrfG	-1.24	1	8.8	3.8	7.5	6.63	5.4	4.32
ompA	-1.24	1	2863.09	1344.82	1143.81	2391.05	936.34	950.31
pnp	-1.24	1	279.38	266.49	192.44	235.74	165.36	197.07
rbbA	-1.24	1	38.25	48.29	31.31	35.46	31.85	28.15
rimI	-1.24	1	32.47	15.23	41.42	29.11	21	21.37
rimJ	-1.24	1	150.52	274.37	261.66	143.13	175.31	237.95
scpA	-1.24	1	1.16	1.36	1.64	1.19	1.11	1.06
slmA	-1.24	1	72.47	55.13	51.28	64.44	45.53	34.04
thiB	-1.24	1	9.69	12.69	10.45	8.05	9.68	8.63
tpx	-1.24	1	4819.13	2720.64	2375.26	4508.27	1731.31	1676.37
truB	-1.24	1	54.56	59.36	30.22	52.98	29.06	35.3
xdhD	-1.24	1	6.84	3.61	5.48	4.53	4.2	4.01
xthA	-1.24	1	30.49	18.88	18.29	25.24	14.24	15.41
ybdJ	-1.24	1	41.64	30.6	21.87	36.35	21.94	18.88
ybjC	-1.24	1	120	118.78	107.98	94.29	86.11	98.98
yddE	-1.24	1	46.08	18.86	20.84	33.54	18.49	16.45
yeaC	-1.24	1	141.27	193.01	163.56	164.76	122.66	117.75
yecD	-1.24	1	108.49	56.9	79.39	73.84	52.63	69.53
yhiN	-1.24	1	29.42	57.14	42.05	31.27	32.84	40.59
ypaA	-1.24	1	40.13	98.5	116.45	36.5	82.86	85.6
yqfA	-1.24	1	205.68	498.91	361	141.87	419.69	305.34
ytjC	-1.24	1	33.49	28.77	20.73	23.14	21.41	22
argP	-1.23	1	62.16	88.32	63.07	53.48	65.98	54.28
asnB	-1.23	1	91.91	94.16	66.21	74.76	64.04	65.85
bglH	-1.23	1	0.77	0.5	1.42	0.35	0.61	1.13
cbrA	-1.23	1	2.73	3.2	3.41	1.86	2.24	3.27
chaA	-1.23	1	61.4	52.86	50.56	62.43	33.85	38.01
chpB	-1.23	1	79.55	58.2	93.77	45.94	65.86	72.58
comR	-1.23	1	92.37	92.46	83.35	105.91	64.63	49.11
era	-1.23	1	106.96	81.6	68.92	70.88	63.71	72.64
fabF	-1.23	1	555.17	339	287.03	391.98	280.33	280.56
fadM	-1.23	1	16.98	9.75	10.61	14.18	8.08	8.74
frvX	-1.23	1	6.07	6.81	8.93	4.23	5.23	7.93
glcD	-1.23	1	1.75	1.84	1.69	1.32	1.49	1.42
guaB	-1.23	1	81.32	37.8	37.04	59.78	33.33	32.15
mazE	-1.23	1	898.8	1460.44	1673.19	790.71	1122.55	1372.03
mgsA	-1.23	1	499.03	754.82	380.95	578.09	381.86	390.82
mioC	-1.23	1	171.86	143.87	107.92	179.67	82.68	84.7
mreB	-1.23	1	219.93	155.45	125.18	152.28	119.17	132.75
narQ	-1.23	1	12.43	10.96	9.53	8.98	7.33	10.34
nrdD	-1.23	1	17.9	15.54	14.37	13.49	14.21	10.92
panF	-1.23	1	10.66	7.59	7.58	7.4	6.75	6.68
ppiD	-1.23	1	224.85	195.12	206.59	196.14	146.77	164.43
rplU	-1.23	1	1732.37	2334.72	1480	1914.9	1234.02	1402.15
rpmH	-1.23	1	580.39	847.42	346.71	487.52	352.75	621.6
ruvC	-1.23	1	74.94	63.98	41.73	58.53	46.17	42.12
sgrR	-1.23	1	12.1	9.79	7.45	10.42	6.77	6.87
smf	-1.23	1	58.12	51.88	36.57	57.33	28.27	34.64
speC	-1.23	1	3.82	3.11	3.17	2.65	2.75	2.7
thiP	-1.23	1	4.72	3.62	2.4	4.74	2.61	1.6
thrS	-1.23	1	447.02	418.89	358.5	410.17	247.24	341.08
yagK	-1.23	1	11.46	21.46	17.76	15.79	12.29	13.54
ybbJ	-1.23	1	72.58	208.4	120.22	49.92	177.65	101.75
ycfT	-1.23	1	3.09	1.96	3.49	2.63	1.43	2.96
ydcK	-1.23	1	148.66	182.78	314.67	163.79	173.53	184.87
ydhV	-1.23	1	2.17	3.62	1.61	2.69	1.87	1.59
ygjQ	-1.23	1	2.39	1.17	2.97	2.04	2.02	1.31
yhdJ	-1.23	1	9.22	9.71	9.16	11.83	4.91	6.68
yihG	-1.23	1	6.96	8.86	5.19	7.28	3.9	6.18
ynjC	-1.23	1	3.96	1.27	2.91	2.39	1.82	2.37
alaA	-1.22	1	158.44	162.13	134.82	108.46	120.09	144.79
aroE	-1.22	1	241.36	344.25	299.04	180.64	261.4	287.35
hisJ	-1.22	1	89.51	88.62	57.49	78.4	55.47	59.65
hyaF	-1.22	1	4.67	2.08	2.54	2.31	1.8	3.36
lacY	-1.22	1	3.42	9.96	8.88	2.71	8.71	6.53
narX	-1.22	1	17.08	9.65	9.63	14.95	8.34	6.58
pdeB	-1.22	1	73.08	88.33	94.79	64.2	68.02	77.04
pheS	-1.22	1	36.38	42.84	19.68	37.09	23.35	21.42
proM	-1.22	1	30.52	40.01	25.14	11.02	16.38	47.26
purR	-1.22	1	51.47	38.71	21.82	43.84	21.99	26.01
rplX	-1.22	1	1676.81	2563.13	1164.35	1604.8	1148.88	1752.72
sgcC	-1.22	1	2	2.71	3.04	2.58	2.13	1.73
smpB	-1.22	1	149.68	91.3	85.43	130.61	59.18	77.54
smrB	-1.22	1	44.58	53.45	40.77	41.51	33.5	39.56
tyrP	-1.22	1	16.08	12.98	10.98	12.14	8.9	11.76
yafP	-1.22	1	11.9	27.56	15.49	21.86	13.3	11.38
yajG	-1.22	1	123.43	75.32	60.61	114.33	47.19	51.33
ybcH	-1.22	1	9.15	6.37	7.33	6.35	5.35	6.98
ybjP	-1.22	1	534.45	136.36	226.3	369.5	198.76	151.34
ycaN	-1.22	1	12.62	20.51	15.84	11.2	8.94	20.02
yebC	-1.22	1	210.24	349.63	271.41	128.27	301.39	253.75
yegZ	-1.22	1	5.68	10.36	4.97	2.58	4.48	9
ypfN	-1.22	1	635.47	984.05	1357.56	468.66	875.5	1099.93
yqhD	-1.22	1	78.74	80.92	54.27	72.66	58.02	45.46
acpS	-1.21	1	50.79	61.28	44.46	37.12	42.66	48.56
bioD	-1.21	1	2.04	3.35	2.14	1.67	1.45	2.91
degQ	-1.21	1	83.77	80.47	68.91	73.41	49.67	69.39
frlR	-1.21	1	36.07	28.57	31.9	31.69	23.73	24.24
galF	-1.21	1	399.4	442.49	303.19	332.56	278.96	340.93
gldA	-1.21	1	29.8	10.72	16.33	17.42	14.85	14.01
gltP	-1.21	1	59.12	104.63	66.12	47.36	74.43	70.05
holA	-1.21	1	55.72	42.1	60.27	52.08	33.13	45.26
ilvG	-1.21	1	19.08	27.5	15.96	15.99	18.65	17.15
intQ	-1.21	1	2.77	3.52	2.83	4.25	1.52	2.15
kptA	-1.21	1	38.36	37.1	24.42	42.3	26.25	14.75
lpxA	-1.21	1	147.7	121.65	97.39	111.86	90.03	100.9
mliC	-1.21	1	159.6	208.8	149.97	180.87	144.35	105.69
mltG	-1.21	1	17.7	15.85	15.85	16.04	11.23	13.79
mrdB	-1.21	1	38.01	28.4	25.98	28.97	23.16	23.98
mtn	-1.21	1	411.14	378.76	315.41	316.47	316.29	280.49
nadK	-1.21	1	63.85	41.87	43.23	65.65	31.72	26.05
nrdB	-1.21	1	85.8	76.69	56.06	75.04	52.77	53.09
pheT	-1.21	1	204.46	224.25	256.86	157.91	205.47	201.04
pspF	-1.21	1	22.76	25.03	20.66	21.98	19.91	14.88
qorB	-1.21	1	7.39	5.08	6.89	7.23	4.72	4.4
rdcA	-1.21	1	2.6	2.25	2.77	2.41	1.82	2.11
rlmE	-1.21	1	1945.6	2622.32	2590.31	1682.93	2107.61	2133.49
rluA	-1.21	1	68.07	69.52	61.79	47.15	63.9	52.61
setA	-1.21	1	19.93	34.79	35.31	15.84	28.76	29.84
speG	-1.21	1	208.21	200.27	183.13	176.99	149.35	164.07
sucC	-1.21	1	188.1	275.91	192.86	196.59	159.68	191.4
talB	-1.21	1	1835.16	1291.74	1257.63	1554.67	1011.74	1041.42
tap	-1.21	1	1.64	2.02	2.49	0.71	2.89	1.23
torR	-1.21	1	32.12	29.71	28.99	26.12	26.69	21.66
ybaK	-1.21	1	57.31	94.91	53.95	43.02	66.55	60.65
yccS	-1.21	1	15.34	12.12	10.56	13.92	9.37	8.17
ycjT	-1.21	1	1.34	2.22	2.51	1.5	1.98	1.47
ydhC	-1.21	1	22.35	15.52	17.27	14	14.33	16.64
yegV	-1.21	1	1.86	2.01	2.38	0.59	2.61	1.57
yehA	-1.21	1	1.2	3.45	2.57	1.64	1.22	3.08
yfaQ	-1.21	1	2.35	1.47	2.35	1.37	2.46	1.1
yfcE	-1.21	1	208.72	228.44	211.49	171.26	135.82	230.32
yidJ	-1.21	1	2.59	2.06	2.43	1.89	2.34	1.52
yieK	-1.21	1	5.93	7.18	9.04	6.26	6.01	6.08
yjiS	-1.21	1	5.86	33.41	21.27	8.57	17.83	22.98
ykgL	-1.21	1	18.19	46.93	47.77	38.46	28.27	27.93
ymgD	-1.21	1	136.56	240.24	238.35	118.3	188.51	202.18
yojI	-1.21	1	12.78	14.6	11.56	10.32	11.16	10.7
arnE	-1.2	1	111.49	87.82	99.4	47.99	82.56	113.73
bipA	-1.2	1	200.61	138.13	94.27	153.54	105.62	99.51
bolA	-1.2	1	5678.49	11691.9	12803.9	6220.75	8709.12	10449
csgG	-1.2	1	4.64	4.28	4.93	3.05	4.2	4
elaA	-1.2	1	64.93	95.45	137.25	64.9	74.3	108.31
fadR	-1.2	1	68.73	53.14	44.54	59.72	40.67	37.91
folD	-1.2	1	42.09	36.84	36.15	27.41	26.5	41.1
fruK	-1.2	1	28.41	61.47	31.57	21.09	31.48	50.06
garL	-1.2	1	7.35	2.31	6.91	8.44	2.73	3.15
glnA	-1.2	1	168.33	119.35	98.44	154.48	84.56	82.16
guaD	-1.2	1	11	17.2	10.45	11.14	11.25	10.11
hemC	-1.2	1	135.3	96.9	95.06	115.32	73.62	83.54
lysS	-1.2	1	130.13	93.56	68.08	107.53	66.92	67.03
napF	-1.2	1	4.19	3.93	2.44	5.71	2.26	1.53
nusG	-1.2	1	378.75	326.63	309.83	299.98	239.67	305.77
pabB	-1.2	1	8.32	3.81	5.51	7.89	3.7	3.34
pcnB	-1.2	1	58.24	33.75	32.63	55.24	25.96	22.45
prmA	-1.2	1	34.64	29.23	28.4	29.51	23.35	23.9
purU	-1.2	1	252.69	195.78	174.4	230.2	128.47	159.91
pyrR	-1.2	1	54.54	53.6	39.51	56.96	34.5	32.6
qseB	-1.2	1	40.84	49.87	46.94	27	42.24	44.34
rnt	-1.2	1	20.05	7.26	10.27	14.84	7.35	9.13
speF	-1.2	1	2.83	2.51	2.86	3.73	1.15	2.21
srlD	-1.2	1	309.43	528.36	319.58	204.91	271.41	502.73
sroC	-1.2	1	374.85	378.96	239.79	345.36	161.6	325.6
trhP	-1.2	1	22.23	33.21	17.32	16.41	24.17	20.26
tsf	-1.2	1	1562.28	3173.44	1825.32	1422.05	1791.63	2337.9
ubiX	-1.2	1	26.68	10.24	15.07	20.35	12.04	10.91
wecH	-1.2	1	16.65	26.37	23.69	18.46	16.04	21.62
ybeF	-1.2	1	6.09	3.91	2.79	6.23	2.2	2.7
ybhC	-1.2	1	36.71	20.2	23.37	29.74	18.66	18.07
ybiI	-1.2	1	157.91	125.69	102.42	183.29	72.94	68.15
ybjX	-1.2	1	202.83	120.66	137.21	150.7	99.75	131.17
ycaM	-1.2	1	3.48	8.84	6.34	2.77	6.17	6.46
yfbK	-1.2	1	1.36	3.38	1.89	1.47	1.54	2.46
yfcU	-1.2	1	5.22	5.45	5.67	4.92	4.39	4.3
yffS	-1.2	1	43.35	82.86	64.84	45.4	51.89	63.84
yhfW	-1.2	1	1.35	0.66	1.28	0.23	1.14	1.11
yhjE	-1.2	1	5.33	7.6	4.66	2.99	4.02	7.45
yicJ	-1.2	1	3	4.45	4.72	1.23	4.15	4.39
yidP	-1.2	1	1.93	1.81	3.38	1.18	2.34	2.11
yneJ	-1.2	1	25.23	9.19	15.23	21.49	11.44	8.25
ynfM	-1.2	1	57.87	46.93	62.82	45.57	55.75	37.24
yobB	-1.2	1	74.9	24.43	45.49	56.4	33.05	29.77
yphD	-1.2	1	2.63	1.46	1.7	0.85	1.26	2.43
ahpC	-1.19	1	3683.32	2575.62	3167.41	3218.04	2376.86	2271.04
amiD	-1.19	1	145.22	140.27	136	138.55	98.13	118.79
aslA	-1.19	1	5.51	4.8	4.31	5.47	3.98	2.93
dgcN	-1.19	1	13.86	16.38	13.81	13.37	10.85	12.85
fhuE	-1.19	1	7.39	7.7	5.86	7.49	4.54	5.82
gmhB	-1.19	1	196.31	221.23	231.3	147.33	175.13	223.24
insN	-1.19	1	20.23	21.53	16.89	17.89	15.23	16.09
kdgR	-1.19	1	276.3	306.85	410.69	282.88	262.35	285.27
kdsB	-1.19	1	302.01	205.53	164.42	218.51	164.3	176.2
modF	-1.19	1	49.55	56.9	46.25	39.56	44.13	44.47
msrP	-1.19	1	73.18	53.07	54.54	66.71	47.54	37.12
nikD	-1.19	1	4.88	4.45	4.11	4.07	4.4	2.78
ppc	-1.19	1	102.16	111.81	93.45	93.12	82.84	81.88
pyrS	-1.19	1	24.1	20.81	18.81	22.66	15.93	14.91
queA	-1.19	1	19.62	14.99	8.81	21.66	6.93	8.64
rlpA	-1.19	1	78.32	55.38	53.23	68.84	42.97	45.39
rplT	-1.19	1	3304.86	3930.53	1925.6	3179.86	1534.12	3049.71
secE	-1.19	1	463.3	586.44	522.47	299.09	530.15	487.68
shiA	-1.19	1	54.27	81.86	60	49.19	52.98	64.02
tas	-1.19	1	134.38	99.52	95.55	107.34	81.96	85.8
ybeZ	-1.19	1	238.36	122.41	138.09	204.08	112.11	97.59
ydhW	-1.19	1	8.32	3.5	3.36	4.8	3.89	3.98
yfdP	-1.19	1	14.09	19.2	30.33	13.25	13.89	25.9
ygbN	-1.19	1	8.2	9.86	10.02	5.6	9.75	7.78
ygjP	-1.19	1	32.09	31.2	29.77	34.8	22.24	22.26
yhdZ	-1.19	1	24.41	49.34	38.42	32.8	29.9	32.96
yiiX	-1.19	1	34.73	22.89	20.86	23.23	27.84	14.19
allA	-1.18	1	28.91	19.8	21.55	18.16	22.05	18.52
aqpZ	-1.18	1	12.91	13.74	13.04	8.13	11.27	13.51
argA	-1.18	1	17.85	20.45	18.71	16.78	15.88	15.6
argR	-1.18	1	311.69	201.37	184.46	270.87	146.95	169.02
cyoD	-1.18	1	286.52	535.02	331.48	184.3	360.46	440.66
dauA	-1.18	1	14.98	18.05	17.57	10.61	17.68	14.08
dksA	-1.18	1	1624.26	2049.33	2008.81	1744.44	1521.82	1554.27
dsdC	-1.18	1	19.35	34.3	28.18	19.04	26.2	24.3
efeU	-1.18	1	6.33	11.72	11.81	4.43	9.79	10.6
fecC	-1.18	1	26.15	23.69	15.63	22.94	19.92	12.75
fliD	-1.18	1	2.06	2.19	2.84	3.22	1.49	1.62
flk	-1.18	1	11.24	5.53	6.56	7.95	5.2	6.55
gcvH	-1.18	1	504.38	759.08	636.68	455.51	470.26	701.02
gpmA	-1.18	1	4046.07	4845.04	5241.69	4207.93	3950.91	3814.26
idnR	-1.18	1	14.67	35.22	32.83	19.26	22.3	28.84
infC	-1.18	1	1995.62	2783.61	2272.6	2119.28	1710.7	2178.75
ldtA	-1.18	1	216.46	139.54	171.59	170.09	130.2	141.88
lpxD	-1.18	1	359.87	260.1	265.48	322.86	201.01	221.84
modA	-1.18	1	39.83	52.58	57.22	31.8	39.28	55.25
mrcA	-1.18	1	10.5	9.14	6.4	8.2	7.08	6.71
mrr	-1.18	1	49.1	76.9	54.75	59.98	41.34	53.36
msrA	-1.18	1	130.45	69.01	121.57	108.02	78.93	81.39
mutY	-1.18	1	48.7	57.43	80.33	46.74	58.54	52.13
nanR	-1.18	1	82.73	76.35	55.31	65.01	48.47	67.97
ppa	-1.18	1	1028.04	713.84	424.09	1081.99	341.43	417.78
rnlA	-1.18	1	163.72	188.09	142.75	178.32	114.8	128.62
rseA	-1.18	1	1027.95	896.55	681.24	969.88	590.34	644.74
tauD	-1.18	1	3.57	5.9	6.11	4.32	5.26	3.56
trpA	-1.18	1	46.76	39.58	56.68	34	47.74	37.58
trpD	-1.18	1	4.42	2.84	3.79	2.84	2.9	3.52
tyrA	-1.18	1	53.22	68.35	61.69	39.84	48.83	66.9
ybdK	-1.18	1	108.46	123.15	155.07	100.61	116.32	110.98
ybeD	-1.18	1	1598.08	776.85	1377.37	1862.31	879.92	410.11
ybhL	-1.18	1	850	895.03	705.44	746.73	702.72	627.84
ybiW	-1.18	1	4.03	3.27	3.28	2.79	2.48	3.61
ybjO	-1.18	1	18.66	9.95	15.34	15.62	10.03	11.78
ybjQ	-1.18	1	663.01	644	840.32	535.21	617.08	650.07
ycaR	-1.18	1	305.93	139.09	196.39	304.52	131.69	106.06
yciB	-1.18	1	130.04	111.99	103.98	104.25	94.7	92.1
yciT	-1.18	1	83.86	105.71	61.79	91.28	65.76	58.23
yeaW	-1.18	1	3.07	2.16	1.4	3.02	1.12	1.75
yegW	-1.18	1	22.95	36.68	29.48	20.83	25.88	28.83
yeiE	-1.18	1	148.42	131.98	141.04	107.76	115.33	133.24
yfbR	-1.18	1	79.02	70.79	57.07	77.32	49.74	49.53
yjbR	-1.18	1	331.45	396	336.58	332.01	230.76	342.77
yjhR	-1.18	1	3.53	9.09	6.9	5.28	4.27	7.16
ynjI	-1.18	1	2.12	5.61	3.95	3.53	2.69	3.79
abgR	-1.17	1	7.3	7.67	8.39	5.29	7.71	6.51
aceA	-1.17	1	156.88	59.76	105.99	119.44	78.91	71.69
atoS	-1.17	1	4.62	2.57	3.58	4.03	2.07	3.24
btuR	-1.17	1	25.5	30.18	40.34	24.41	33.19	23.6
caiC	-1.17	1	5.07	8.55	5.06	5.83	4.51	5.85
csrD	-1.17	1	58.83	60.14	54.8	64.56	45.62	38.12
dnaK	-1.17	1	4649.79	2708.27	3159.36	4045.21	2463.24	2423.88
exuR	-1.17	1	437.48	529.15	518.76	395.74	383.36	487.89
flxA	-1.17	1	2.08	2.43	8.72	3.4	2.95	5.01
gsiD	-1.17	1	28.8	27.73	30.25	17.37	24.12	32.09
kdsA	-1.17	1	289.24	209.91	232.25	224.32	203.03	191.54
leuW	-1.17	1	95.95	74.39	72.6	76.54	69.23	60.65
maa	-1.17	1	1045.53	2597.24	2146.55	1189.95	2100.59	1707.28
mdtL	-1.17	1	2.35	1.79	3.5	2.16	2.26	2.06
mdtQ	-1.17	1	1.25	1.13	1.1	1.18	0.68	1.16
melB	-1.17	1	37.04	62.48	59.91	28.85	48.48	59.72
miaB	-1.17	1	45.11	29.47	21.74	38.91	23.4	20.01
nadC	-1.17	1	68.81	46.61	36.68	62.02	32.91	35.28
narP	-1.17	1	57.81	47.29	32.31	50.2	35.46	32.29
nusA	-1.17	1	73.11	72.67	50.34	58.36	53.76	56.05
paaX	-1.17	1	122.97	138.6	213.26	81.21	165.15	154.82
pflA	-1.17	1	408.92	233.89	268.47	345.49	207.8	218.14
ppsA	-1.17	1	86.69	49.07	66.79	66.95	57.54	45.89
rcsB	-1.17	1	1800.87	3014.15	1812.68	1536.95	1882.73	2307.38
rdgC	-1.17	1	113.83	122.66	123.26	105.15	110.92	89.95
recO	-1.17	1	26.17	19.79	19.75	22.12	16.34	17.68
rpoH	-1.17	1	1487.6	810.25	808.83	1068.34	813.44	735.3
rutG	-1.17	1	7.7	13.78	14.75	8.51	11.91	10.5
srlA	-1.17	1	53.68	76.75	61.58	54.67	40.74	70.17
tcyP	-1.17	1	258.69	142.21	310.6	190.01	220.33	186.82
uspB	-1.17	1	1364.66	2477.24	2895.15	1522.18	1809.3	2482.59
yafS	-1.17	1	99.8	130.51	90.88	101.34	81.58	93.12
yaiI	-1.17	1	87.64	86.54	55.63	73.34	59.83	63.43
ybaZ	-1.17	1	9.92	6.24	9.93	13.06	5.03	5.44
ybhS	-1.17	1	37.18	28.74	29.13	31.68	26.69	22.46
ycbV	-1.17	1	3.75	6.91	5.39	3.84	2.99	6.76
yccM	-1.17	1	4.12	4.08	4.39	4.21	3	3.67
ycfP	-1.17	1	454.67	336.19	337.84	437.61	239.45	283.72
ydbA	-1.17	1	9.28	14.74	11.58	9.65	9.2	11.85
yddB	-1.17	1	2.1	3.55	1.73	1.67	1.83	2.75
yddG	-1.17	1	8.31	13.97	9.74	8.98	7.78	10.83
yegX	-1.17	1	7.43	12.47	9.9	8.64	5.65	11.29
yggI	-1.17	1	15.27	16.6	13.12	13.06	12.1	13.09
yhhW	-1.17	1	90.77	99.93	68.85	73.97	62.4	85.19
yidK	-1.17	1	1.13	0.94	1.97	0.82	1.39	1.15
yqhC	-1.17	1	29.61	26.43	23.39	31.92	17.71	18.54
amiA	-1.16	1	194.32	123.74	89.16	198.67	77.62	73.03
aroF	-1.16	1	40.79	39.51	36.27	33.02	33.49	33.84
bcr	-1.16	1	69.06	78.82	84.33	51.54	77.29	70.53
carA	-1.16	1	9.02	14.53	21.8	7.88	13.17	17.82
cmoB	-1.16	1	58.59	45.03	54.03	41.91	46.7	46.49
csdA	-1.16	1	49.29	33.34	34.32	33.07	33.57	33.07
dosC	-1.16	1	40.38	63.89	60.2	47.25	45.99	49.12
dpiA	-1.16	1	15.22	16.19	15.99	11.22	11.32	17.81
eutM	-1.16	1	5.17	6.07	7.41	4.81	2.86	8.25
eutR	-1.16	1	4.46	5.39	4.6	2.69	5.19	4.18
fdoG	-1.16	1	215.03	283.6	225.71	232.35	233.93	161.28
fieF	-1.16	1	67.36	66.07	82.68	66.73	57.87	60.62
fkpB	-1.16	1	50.38	26.66	19.36	45.26	23.35	14.49
frsA	-1.16	1	77.39	44.41	43.35	50.9	43.66	46.16
fucU	-1.16	1	183.66	165.58	141.89	159.16	109.97	153.79
galK	-1.16	1	101.66	200.36	102.37	105.13	129.01	120.62
galM	-1.16	1	211.27	185.49	118.22	186.69	134.45	123.09
gapA	-1.16	1	6461.09	4355.1	3816.08	5301.21	3579.91	3638.5
guaA	-1.16	1	86.55	54.86	53.68	60.59	50.61	55.35
hisG	-1.16	1	15.51	13.15	12.1	14.46	12.14	8.76
hpt	-1.16	1	349.06	384.33	339.58	302.37	279.95	343.37
hscB	-1.16	1	124.3	71.95	86.06	109.1	72.5	59.36
htpX	-1.16	1	2596.37	2269.39	2658.85	1919.24	2412.48	2117.4
hyaD	-1.16	1	9.87	4.69	7.2	3.37	8.34	6.19
intA	-1.16	1	124.1	143.98	115.26	126.18	98.71	108.29
intB	-1.16	1	88.21	146.47	119.18	78.62	91.52	135.98
iscA	-1.16	1	799.54	784.61	822.77	673.16	680.21	718.4
ldtB	-1.16	1	192.87	80.09	69.37	182.45	60.24	50.38
lipB	-1.16	1	162.57	241.93	245.41	143.64	177.21	243.04
mltA	-1.16	1	51.87	68.22	58.19	50.5	48.11	56.21
msbA	-1.16	1	53.59	59.23	44	49.33	46.14	39.71
nikE	-1.16	1	3.77	2.81	4.8	5.96	2.08	2.44
nudG	-1.16	1	12.2	26.62	15.13	9.01	14.42	22.67
proK	-1.16	1	39.5	14.74	25.14	22.04	21.83	23.63
prs	-1.16	1	171.34	67.04	57.57	145.62	61.93	43.67
purN	-1.16	1	23.36	21.57	19.13	20.36	15.79	18.98
rbfA	-1.16	1	43.67	48.4	28.3	42.22	29.97	32.44
rbsR	-1.16	1	25.75	14.69	9.38	22.51	8.32	12.37
rclC	-1.16	1	7.21	7.1	7.94	3.33	7.55	7.4
rclR	-1.16	1	4.53	4.55	5.52	3.64	3.44	5.32
rna	-1.16	1	192.19	123.75	117.26	174.92	104.17	93.76
sodA	-1.16	1	2497.8	1642.67	1761.71	2314.08	1474.85	1244.83
sutR	-1.16	1	71.31	54.65	65.35	70.06	53.49	40.94
tcyJ	-1.16	1	473.73	588.79	712.44	411.79	544.86	573.04
trmO	-1.16	1	79.07	27.94	31.79	59.53	28.3	30.84
uvrY	-1.16	1	249.54	248.74	214.39	249.73	160.79	203.8
waaG	-1.16	1	86.75	80.41	84.54	77.2	60.65	77.91
ybaB	-1.16	1	148.29	106.12	145.94	134.58	115.06	93.74
ychE	-1.16	1	32.43	46.54	47.62	36.67	29.84	43.06
yeaR	-1.16	1	1860.03	1549.65	1981.15	1419.13	1749.4	1429.17
yfjF	-1.16	1	182.89	198.9	135.56	172.06	95.81	181.34
ygaY	-1.16	1	8.1	5.37	4.42	7.92	4.4	3.35
ygeY	-1.16	1	6.39	6.55	5.69	5.37	5.2	5.38
yhhY	-1.16	1	24.03	21.55	29.94	20.25	19.2	25.12
yobD	-1.16	1	11.14	10.6	7.91	6.78	7.02	11.23
yqcA	-1.16	1	122.88	211.84	157.04	110.01	162.21	154.33
yqiK	-1.16	1	7.07	8	7.57	5.62	6.41	7.39
yrdD	-1.16	1	172.6	214.67	135.94	200.57	97.53	159.18
aaeR	-1.15	1	28.54	31.55	18.87	24.03	20.64	24.46
atpI	-1.15	1	243.09	347.23	326.81	219.77	236.82	345.06
chbA	-1.15	1	24.81	36.49	49.99	27.4	31.93	37.15
coaD	-1.15	1	45.5	55.73	49.41	33.59	42.91	53.39
cynX	-1.15	1	4.43	5.05	6.18	2.94	4.85	5.51
dinG	-1.15	1	13.37	11.53	12.26	9.99	10.49	11.56
eco	-1.15	1	148.98	94.49	120.76	144.04	86.81	84.35
fabR	-1.15	1	344.7	217.32	219.53	338.66	184.03	150.13
fhuD	-1.15	1	8.53	12.01	10.19	9.52	7.08	10.21
frvB	-1.15	1	3.9	5.02	4.58	3.7	4.05	3.86
gltD	-1.15	1	33.32	30.73	23.54	23.92	25.18	26.72
gltF	-1.15	1	13.55	17.17	7.28	19.6	5.86	8.72
hflD	-1.15	1	24.12	11.11	12.06	18.07	8.73	14.17
insX	-1.15	1	125.47	99.62	98.65	135.19	65.83	81.6
matP	-1.15	1	569.72	773.05	547.87	579.5	527.64	546.29
opgB	-1.15	1	43.3	41.8	31.2	45.3	29.59	26.46
priC	-1.15	1	28.01	11.98	12.6	20.36	9.02	16.37
ptsI	-1.15	1	1112.04	1074.74	1079.39	873.7	965.02	995.99
rbn	-1.15	1	28.61	14.84	10.94	27.12	12.21	8.26
renD	-1.15	1	9.55	12.65	19.19	9.77	9.23	16.97
rffM	-1.15	1	61.19	64.54	59.12	42.38	53.89	63.23
ribB	-1.15	1	261.04	112.3	124.52	218	118.04	91.58
rraA	-1.15	1	468.18	440.01	467.59	456.92	358.63	373.79
rsfS	-1.15	1	84.77	111.14	80.67	101.41	67.85	73.43
slyA	-1.15	1	371.49	480.79	325.19	433.1	284.08	317.91
ssuB	-1.15	1	6.12	6.33	12.6	6.63	8.57	6.32
tesA	-1.15	1	31.31	13.7	20.65	31.13	14.52	11.61
tomB	-1.15	1	3707.64	4651.93	3174.24	5143.94	2288.79	2734.3
tufA	-1.15	1	680.44	740.72	390.39	645.26	406.37	530.79
uidC	-1.15	1	1.97	5.63	6.69	2.46	5.2	4.55
ybjM	-1.15	1	19.02	18.87	16.97	8.98	19.27	18.05
yciW	-1.15	1	4.66	1.01	1.72	4.76	1.49	0.4
ydgH	-1.15	1	81.48	43.23	55.96	78.13	43	34.66
ydgK	-1.15	1	80.25	54.78	41.98	67.99	36.22	49.51
yehB	-1.15	1	1.06	1.96	1.95	1.37	1.3	1.65
yggM	-1.15	1	5.76	9.97	6.12	5.61	4.17	9.33
yicL	-1.15	1	60.74	91.06	69.15	58.17	63.53	71.72
yifB	-1.15	1	6	6.93	6.36	3.91	6.26	6.28
ykgO	-1.15	1	14.71	21.85	12.87	10.03	7.95	23.66
yohK	-1.15	1	576.57	740.28	522.62	513.33	512.12	577.13
ypdC	-1.15	1	33.99	49.88	47.25	24.73	47.03	42.06
yphH	-1.15	1	17.02	23.9	18.24	16.82	17.48	17.14
yqeG	-1.15	1	82.83	106.11	69.06	83.71	63.79	78.41
yqgA	-1.15	1	30.46	31.6	25.3	21.18	28.5	25.27
accB	-1.14	1	230.1	132.87	107.9	209.01	94	110.11
atpA	-1.14	1	330.44	207.44	138.66	252.98	165.09	170.61
btsR	-1.14	1	26.49	49.31	42.69	26.32	36.39	41.07
cbl	-1.14	1	11.63	7.33	13.23	9.52	8.54	9.89
cecR	-1.14	1	90.92	48.73	60.32	71.98	57.54	44.45
cnu	-1.14	1	13.44	18.76	14.01	17.03	12.97	11.23
cof	-1.14	1	22.62	15.44	16.25	20.03	12.49	15.37
cydA	-1.14	1	348.01	336.86	293.45	294.96	283.16	276.31
cysZ	-1.14	1	55.69	41.7	42.88	47.52	33.65	41.79
dedA	-1.14	1	78.75	92.12	72.42	73.72	68.99	70.99
dnaG	-1.14	1	61.44	44.85	31.05	66.75	25.84	28.75
fabA	-1.14	1	582.24	655.69	436.23	507.99	489.7	480.62
fepB	-1.14	1	10.54	6.61	5.31	7.09	4.98	7.61
focA	-1.14	1	388.77	215.41	315.21	344.54	204.28	247.07
gatA	-1.14	1	453.46	1446.25	679.03	482.09	843.43	997.18
ghrA	-1.14	1	79.79	68.2	91.88	64.17	78.78	65.89
hemF	-1.14	1	52.99	44.49	45.44	40.23	43.28	40.94
iap	-1.14	1	23.04	37.17	29.84	26.16	29.16	24.1
iraD	-1.14	1	29.19	36.72	32.95	30.95	28.16	27.78
lapA	-1.14	1	379.36	510.51	538.85	303.94	505.11	445.09
leuU	-1.14	1	219.27	184.49	157.17	165.83	120.78	202.18
lptA	-1.14	1	209.33	137.43	155.49	181.49	119.77	137.23
lsrG	-1.14	1	6.65	8.91	8.32	11.67	4.33	6.25
mqsA	-1.14	1	364.09	698.04	416.19	398.61	346.38	575.14
nlpC	-1.14	1	206.91	196.64	126.21	170.34	129.26	164.03
nuoI	-1.14	1	80.45	56.43	45.68	74.5	44.12	41.89
prfC	-1.14	1	56.6	57.61	38.13	45.01	47.58	41.01
proQ	-1.14	1	354.78	236.11	208.43	319.31	167.17	209.99
purK	-1.14	1	3.62	3.64	2.95	5.3	1.71	2.41
pxpB	-1.14	1	58.7	79.95	78.83	47.79	65.47	77.55
rbsK	-1.14	1	151.32	169.97	147.68	149.65	119.02	145.11
rcnB	-1.14	1	155.36	135.82	145.64	186.92	88.45	111.38
rfaD	-1.14	1	291.43	175.51	187.28	239.53	165.64	162.36
thrA	-1.14	1	21.78	26.79	17.39	19.64	16.33	22.29
torS	-1.14	1	2.47	1.59	1.54	1.55	1.63	1.66
trmA	-1.14	1	180.17	143.57	134.2	161.87	118.47	119.68
xylE	-1.14	1	2.62	1.98	2.62	2.68	1.71	2.05
ybaN	-1.14	1	14.63	11.15	15.69	8.98	14.08	12.44
ydgJ	-1.14	1	58.43	41.43	57.77	54.62	42.53	40.79
ydhK	-1.14	1	13.46	11.11	14.67	11.66	11.35	11.22
yfaY	-1.14	1	24.25	15.09	18.01	17.17	16.19	16.51
yhhA	-1.14	1	683.34	445.2	438.75	863.4	263.06	248.6
yibH	-1.14	1	66.87	59.46	70.67	67.42	57.42	47.08
ynaJ	-1.14	1	1457.89	2388.53	2476.41	1510.9	1769.26	2282.77
yobA	-1.14	1	190.58	413.31	287.51	181.8	355.69	252.32
yrbG	-1.14	1	56.82	40.95	39.72	46.57	34.53	38.61
ytfB	-1.14	1	113.36	60.89	60.79	114.66	49.99	41.05
aat	-1.13	1	35.69	22.31	29.18	26.48	24.84	24.95
add	-1.13	1	89.4	50.48	89.61	73.12	59.57	68.1
adeD	-1.13	1	5.16	3.85	3.56	4	3.01	4.12
araJ	-1.13	1	19.01	33.79	39.82	16.95	29.09	36.09
aroK	-1.13	1	235.16	302.2	197.74	214.06	191.64	248.95
cas2	-1.13	1	5.82	14.79	12.31	6.95	10.82	10.64
cas3	-1.13	1	3.52	6.2	5.35	4.03	4.1	5.29
cmk	-1.13	1	142.48	139.85	172.31	117.87	134.99	147.2
cmoA	-1.13	1	56.67	36.39	34.48	41.82	38.6	31.39
dcrB	-1.13	1	1565.17	2509.46	2428.15	1323.16	2159.61	2298.45
der	-1.13	1	95.53	77.05	75.74	72.79	69.25	76.18
dgoT	-1.13	1	3.63	3.51	4.49	2.19	3.68	4.1
dnaB	-1.13	1	25.77	13.97	14.27	22.77	11.77	12.96
efeB	-1.13	1	5.11	8.28	6.56	4.89	7.49	5.13
feoA	-1.13	1	69.72	88.17	66.34	101.74	54.69	45.89
flhA	-1.13	1	4.32	3.82	6.93	2.99	4.85	5.25
fsr	-1.13	1	20.61	26.03	16.15	21.78	16.52	17.88
garR	-1.13	1	25.3	10.08	27.76	18.86	17.26	18.85
glaR	-1.13	1	13.97	30.32	32.12	14.08	29.37	23.79
gltX	-1.13	1	242.79	149.19	149.63	192.38	151.29	131.4
gsiC	-1.13	1	26.42	40.66	42.57	20.89	39.86	35.4
higB	-1.13	1	11.41	20.07	12.68	18.86	9.79	11.55
hyfJ	-1.13	1	3.01	6.27	9.35	2.73	5.08	8.06
lspA	-1.13	1	181.52	188.33	147.65	136.01	163.88	157.76
nfo	-1.13	1	87.16	29.1	47.39	71.22	38.54	33.4
nirB	-1.13	1	34.67	23.9	18.41	29.24	19.94	18.72
pncA	-1.13	1	13.57	11.87	7.35	12.34	7.64	9.21
quuD	-1.13	1	8.28	17.73	16.07	5.89	13.5	16.98
rfbD	-1.13	1	304.27	318.13	261.64	320.6	192.88	269.57
rnr	-1.13	1	106.25	128.86	106.98	95.57	104.71	103.76
sbcB	-1.13	1	36.01	33.83	27.96	38.63	25.61	23.04
thrB	-1.13	1	24.3	22.07	25.68	16.07	21.32	25.68
tyrR	-1.13	1	121.92	125.85	148.94	92.46	134.02	122.13
ucpA	-1.13	1	129.16	250.56	214.36	147.51	189.46	192.23
ung	-1.13	1	91.36	157.43	128.55	80.77	140.11	113.4
yajI	-1.13	1	33.28	27.92	21.06	42.43	18.42	13.48
ycdX	-1.13	1	145.54	194.42	249.39	129.18	196.68	195.61
yejM	-1.13	1	68.29	26.61	30.92	58.31	26.89	25.06
yfiF	-1.13	1	103.74	128.08	107.6	83.12	97.32	121.54
yggF	-1.13	1	1.72	1.51	2.51	0.88	1.89	2.04
yggX	-1.13	1	378.64	330.71	238.51	396.65	178.18	266.46
ygiM	-1.13	1	67.67	46.99	38.58	69.7	37.9	27.84
yhcG	-1.13	1	6.25	7.47	7.08	5.52	6.09	6.59
yibT	-1.13	1	1508.08	2370.9	1800.12	2059.66	1485.14	1523.58
yifL	-1.13	1	119.94	54.84	59.32	138.67	41.21	28.25
yigF	-1.13	1	0.73	6.81	6.03	1.48	4.41	5.57
yjjA	-1.13	1	18.71	8.84	16.38	17.72	11.89	9.5
ykgA	-1.13	1	29.18	41.06	25.89	31.29	21.82	32.45
zapB	-1.13	1	7827.12	15112	14678.2	10055	8871.75	14883.7
zapC	-1.13	1	108.7	178.85	191.2	124.51	121.79	180.96
znuB	-1.13	1	19.17	24.96	22.02	13.32	19.96	24.5
araG	-1.12	1	2.92	2.25	2.8	1.31	2.4	3.1
btsS	-1.12	1	20.83	32.02	30.5	20.3	24.6	29.77
btuB	-1.12	1	28.85	39.46	28.99	28.67	24.76	34.11
clpB	-1.12	1	1669.5	1890.52	1778.95	1604.76	1717.1	1440.42
cysM	-1.12	1	14.55	10.13	19.64	13.96	14.13	11.31
dmlA	-1.12	1	9.04	7.17	8.02	6.77	5.42	9.22
elfD	-1.12	1	2.56	2.08	2.93	3.63	0.8	2.81
epmC	-1.12	1	67.73	61.42	56.65	71.11	51.04	44.19
fabZ	-1.12	1	164	127.99	106.15	166.88	97.09	91.45
flgL	-1.12	1	28.4	27.7	23.09	27.28	23.5	19.71
fsaA	-1.12	1	13.34	11	15.33	8.96	13.74	12.12
hcxB	-1.12	1	66.83	59.42	55.71	59.65	53.15	49.29
hslO	-1.12	1	71.4	30.62	35.38	60.5	30.44	30.53
idi	-1.12	1	167.19	132.59	120.12	154.07	91.87	129.54
insO	-1.12	1	3.3	4.99	3.17	3.49	2.43	4.38
intR	-1.12	1	5.03	6.03	7.83	4.58	4.65	7.48
lrhA	-1.12	1	63.01	59.74	40.21	68.39	41.93	36.01
lsrA	-1.12	1	0.99	0.74	1.34	1.11	1.09	0.59
minD	-1.12	1	229.54	247.28	199.74	229.3	199.73	176.44
mltF	-1.12	1	7.46	6.46	6.84	9.81	4.32	4.77
mnmA	-1.12	1	49.7	37.35	32.47	40.38	30.38	35.48
mutS	-1.12	1	9.17	7.02	6.85	7.51	7.22	5.74
pdeD	-1.12	1	10.89	5.37	8.7	8.14	8.06	5.88
pdeN	-1.12	1	14.92	13.74	14.14	17.62	9.72	11.3
potE	-1.12	1	11.21	8.35	12.83	7.5	10.3	10.57
ppiC	-1.12	1	176.47	159.83	154.48	172.54	148.06	118.84
proS	-1.12	1	88.7	60.64	50.33	68.95	52.73	55.57
recQ	-1.12	1	38.07	38.63	58.39	25.66	44.64	49.55
rpmB	-1.12	1	5251.17	3341.02	2359.88	5173.05	2635.44	1883.61
rpoD	-1.12	1	318.27	216.43	196.95	279.04	194.34	175.76
rpsQ	-1.12	1	1197.49	2138.15	915.85	1314.57	1360.96	1193.46
rsmG	-1.12	1	57.82	30.92	28.31	50.77	27.62	25.76
rtcR	-1.12	1	4.32	1.83	2.42	4.25	1.66	1.99
secM	-1.12	1	213.95	213.96	169.36	195.21	153.22	185.92
smg	-1.12	1	1113.17	945.73	798.8	1042.61	711.18	797.21
spf	-1.12	1	17.44	26.29	33.79	22.94	15.15	31.42
sufA	-1.12	1	122.88	62.83	107.89	101.96	83.15	74.38
tabA	-1.12	1	182.48	192.19	141.31	199.2	113.51	149.29
tapT	-1.12	1	18.99	13.22	10.91	17	11.02	10.63
thpR	-1.12	1	20.83	12.52	12.76	22.37	9.23	10.28
xapR	-1.12	1	27.8	65.22	52.37	22.06	47.18	61.51
yaeF	-1.12	1	4.02	3.73	1.91	3.09	2.21	3.31
yaeI	-1.12	1	3.06	1.99	3.72	3.13	1.9	2.98
ybjD	-1.12	1	20.91	30.98	31.07	14.66	29.56	29.43
ybjH	-1.12	1	31.53	32.99	59.87	22.83	43.75	42.56
ydgC	-1.12	1	43.61	51.15	64.82	42.94	58.38	39.71
ydhF	-1.12	1	99.4	60.73	91.87	90.19	68.1	64.07
yedK	-1.12	1	27.69	18.66	22.97	28.75	18.64	14.73
yejE	-1.12	1	23.58	20.23	32.79	23.99	23.21	20.84
yfeW	-1.12	1	3.28	2.61	5.1	3.69	1.93	4.3
yfhH	-1.12	1	119.51	100.06	96.06	91.96	92.25	94.84
yfhM	-1.12	1	55.36	59.17	54.26	52.45	50.15	47.76
yggP	-1.12	1	0.97	1.4	1.8	1.33	0.66	1.78
yggU	-1.12	1	34.2	35.1	27.03	26.25	19.26	40.12
yhaH	-1.12	1	1275.46	2533.33	2346.4	1592.18	1835.18	2141.55
yhcF	-1.12	1	44.54	94.52	64.3	50.9	61.75	70.43
yhhM	-1.12	1	127.87	113.04	122.35	109.22	98.46	115.83
yhjD	-1.12	1	334.27	317.7	320.66	338.12	260.73	270.22
yjhG	-1.12	1	4.99	7	5.6	5.61	3.13	7.09
yoeB	-1.12	1	121.97	113.17	85.42	149.76	61.54	79.09
yqhG	-1.12	1	4.77	8.92	5.61	7.32	4.38	5.89
bamD	-1.11	1	831.66	518.23	562.73	788.85	443.1	472.58
bioA	-1.11	1	2.68	2.76	1.31	1.75	1.41	2.82
chaC	-1.11	1	216.69	212.21	330.16	151.2	223.85	305.89
cobT	-1.11	1	35.33	72.21	66.55	29.86	60.97	67.11
cysK	-1.11	1	1231.88	612.48	913.65	1112.91	755.6	574.72
dcuS	-1.11	1	20.24	20.76	15.42	21.32	12.45	17.65
ddpF	-1.11	1	1.64	2.97	1.31	0.92	2.12	1.96
dgcI	-1.11	1	18.1	17.08	15.75	13.41	10.65	21.79
dhaL	-1.11	1	65.08	137.03	119.86	71.06	108.68	111.15
djlC	-1.11	1	13.14	16.53	18.83	11.49	14.57	17.34
entH	-1.11	1	3.34	6.66	5.55	4.78	3.72	5.49
fepD	-1.11	1	5.09	5.65	3.01	4.79	4.32	3.32
fepG	-1.11	1	4.87	7.18	5.36	3.7	6.35	5.34
flhC	-1.11	1	22.44	21	16.09	25.41	14.76	14.4
frmA	-1.11	1	94.15	59.01	76.75	68.04	62.1	75.13
ftsB	-1.11	1	227.73	286.32	380.86	272.91	151.78	382.01
hsdM	-1.11	1	29.21	21.62	17.88	27.22	16.74	17.93
hsrA	-1.11	1	90.61	53.02	48.47	87.96	39.64	44.39
hyfG	-1.11	1	6.96	5.44	6.38	5.77	5.12	5.91
ilvA	-1.11	1	17.89	13.85	10.81	12.08	13.78	11.97
insA7	-1.11	1	141.74	168.59	146.44	132.22	106.1	173.06
kduD	-1.11	1	9.61	14.26	13.82	9.28	10.48	13.93
kefG	-1.11	1	62.77	52.58	48.4	63.2	44.43	39.62
lgoT	-1.11	1	6.29	5.83	8.17	6.23	5.45	6.57
livF	-1.11	1	4.84	4.54	5.42	2.38	6.87	3.4
livJ	-1.11	1	5.76	8.66	8	4.61	7.23	8.1
lptE	-1.11	1	294.52	172.15	175.9	271.22	165.14	139.13
motA	-1.11	1	2.65	1.46	3.13	1.59	3.16	1.54
narH	-1.11	1	213.33	74.16	91.13	146.31	112.7	75.57
nikA	-1.11	1	4.21	1.24	1	3.23	1.42	1.25
nlpA	-1.11	1	37.98	75.62	62.65	42.83	58.68	57.58
pdeR	-1.11	1	61.74	48.49	60.32	55.27	44.87	53.22
pppA	-1.11	1	6.66	13.61	7.92	8.03	6.57	11.05
priA	-1.11	1	7.61	3.02	4.07	5.79	3.95	3.38
prkB	-1.11	1	57.68	39.32	43.26	59.5	33.82	33.12
qorA	-1.11	1	265.93	163.77	209.79	218.49	161.32	192.32
rffG	-1.11	1	36.89	30.66	26.06	28.34	29.78	25.7
rlmA	-1.11	1	42.84	51.84	41.68	47.15	34.77	41.37
rnhB	-1.11	1	27.32	12.76	17.43	15.64	18.54	16.76
rodZ	-1.11	1	136.19	97.21	105.13	133.63	69.78	100.49
rpsT	-1.11	1	1981.89	2786.23	1232.98	2406.65	799.25	2286.6
sdhB	-1.11	1	107.97	170.04	117.63	120.73	113.53	124.78
ssrA	-1.11	1	280936	409768	335315	196095	426410	298944
tdcF	-1.11	1	9.92	14.97	11.79	7.25	14.01	10.89
torI	-1.11	1	23.38	33.88	34.32	29.55	32.76	20.37
tusB	-1.11	1	120	23.64	40.76	87.42	50.59	24.75
ulaC	-1.11	1	2.38	3.49	4.16	1.22	3.62	3.59
uup	-1.11	1	44.99	36.96	31.9	35.73	36.64	29.96
wcaM	-1.11	1	4.06	5.69	5.46	3.65	4.92	5
wzc	-1.11	1	0.83	0.75	0.9	1.05	0.78	0.49
yagP	-1.11	1	7.4	13.81	16.19	8.95	12.61	11.81
yaiX	-1.11	1	0.68	1.28	2.09	1.81	0.97	0.97
ycbX	-1.11	1	28.52	29.65	26.49	27.01	22.34	26.78
ychJ	-1.11	1	152.99	150.82	111.78	131.89	94.63	148.33
yciH	-1.11	1	29.59	33.22	37.38	28.55	30.42	31.07
ydhB	-1.11	1	16.74	14.25	15.56	15.46	10.81	15.76
ydiP	-1.11	1	15.61	33.42	33.04	18.61	30.73	24.77
ydiR	-1.11	1	4.27	3.63	3.61	5.12	2.24	3.39
yebQ	-1.11	1	11.57	8.61	6.61	7.82	8.87	7.17
yecN	-1.11	1	198.63	198.97	330.63	159.3	222.54	269.19
yeeA	-1.11	1	17.75	6.89	10.63	14.42	7.94	9.31
yeeJ	-1.11	1	11.82	8.82	8.84	10.99	7.6	7.78
yeeY	-1.11	1	42.06	38	41.9	41.37	34.5	33.75
yfjM	-1.11	1	3.14	6.14	6.42	2.14	4.78	6.32
yidB	-1.11	1	187.08	219.01	245.35	129.74	218.06	234.48
yjcE	-1.11	1	44.74	65.73	53.83	48.18	52.73	48.16
yjjB	-1.11	1	12.25	8.55	10.72	11.94	10.05	6.72
ymjA	-1.11	1	65.18	30.98	46.24	72.45	27.91	28.97
yneE	-1.11	1	20.09	15.42	19.04	18.86	14.55	15.74
ynfB	-1.11	1	237.67	151.7	164.17	307.7	103.65	89.56
ynjA	-1.11	1	11.33	6.79	12.12	12.37	8.93	6.35
abpA	-1.1	1	88.22	71.39	64.81	92.54	52.77	57.77
acpH	-1.1	1	37.29	17.55	30.36	28.19	30.57	17.46
allE	-1.1	1	11.96	13.41	10.31	12.24	10.7	9.65
aroG	-1.1	1	208.86	204.31	150.2	187.51	138.51	187.64
bcsE	-1.1	1	222.13	419.13	302.98	249.23	241.98	376.77
casD	-1.1	1	4.71	11.29	8.96	9.64	5.6	8.09
ccmF	-1.1	1	7.25	6.25	7.53	5.68	7.78	5.38
chiA	-1.1	1	16.37	19.26	18.19	15.02	17.27	16.72
cycA	-1.1	1	99	183.01	162.2	87.69	147.94	172.24
deoD	-1.1	1	521.07	623.96	436.63	495.83	509.64	442.27
dnaE	-1.1	1	32.98	21.55	22.1	29.4	17.46	22.6
eno	-1.1	1	4620.7	2734.42	3043.05	4057.7	2744.44	2521.55
fnr	-1.1	1	927.44	681.23	607.93	798.31	544.99	660.71
garD	-1.1	1	6.33	3.82	7.47	3.42	6.33	5.79
glpQ	-1.1	1	332.56	1215.42	706.49	478.83	749.19	866.87
guaC	-1.1	1	190.27	104.98	143.49	169.35	107.63	118.23
hcr	-1.1	1	3.42	2.01	3.37	0.88	3.18	3.44
hfq	-1.1	1	1386.82	1558.82	1404.69	1751.31	880.09	1364.72
hyfI	-1.1	1	2.19	1.28	2.55	2.98	1.29	1.6
iscX	-1.1	1	411.95	270.21	299.81	361.7	245.36	279.89
ldcA	-1.1	1	28.1	12.05	17.32	26.28	15.01	10.77
lolB	-1.1	1	84.18	29.88	40.34	63.01	37.27	38.15
lpxT	-1.1	1	53.24	104	42.88	53.09	58.28	73.91
menA	-1.1	1	15.21	9.44	9.01	14.65	8.31	7.85
narI	-1.1	1	221.62	82.26	138.32	145.2	136.8	109.81
narJ	-1.1	1	259.36	83	130.2	174.66	150.35	94.69
nepI	-1.1	1	17.29	16.2	18.29	13.06	18.12	15.53
nfrA	-1.1	1	7.53	5.4	5.25	6.28	5.47	4.74
proV	-1.1	1	119.85	156.2	95.56	136.39	85.37	120.5
rimP	-1.1	1	119.32	198.99	131.42	93.67	152.48	163.35
rnhA	-1.1	1	52.58	41.92	40.85	50.77	34.43	37.58
rpoB	-1.1	1	125.47	115.13	87.37	100.12	98.45	99.36
secA	-1.1	1	225.74	205.38	169.53	194.86	168.53	179.99
seqA	-1.1	1	233.43	183.51	130.31	241.43	129.33	128.86
sgcX	-1.1	1	1.6	1.16	2.48	2.27	2	0.68
srlE	-1.1	1	30.09	48.13	33.4	27.11	32.98	41.38
treR	-1.1	1	17.35	20.35	14.17	20.29	12.71	14.56
ubiK	-1.1	1	681.2	732.07	510.64	839.9	428.51	495.55
xerD	-1.1	1	63.49	86.76	85.66	55.19	90.44	68.63
yagJ	-1.1	1	24.55	34.55	31.24	27.05	30.24	24.86
ydhS	-1.1	1	187.16	178.59	203.64	180.13	155.65	182.06
yebZ	-1.1	1	56.05	60.91	66.81	46.99	65.8	53.5
yejA	-1.1	1	51.87	37.25	34.54	56.58	25.01	31.41
yfbS	-1.1	1	24.06	33.96	33.93	22.38	29.81	31.1
yfdE	-1.1	1	5.67	7.92	6.12	5.43	6.36	6.09
ygaC	-1.1	1	207.15	361.85	395.64	261.56	287.12	329.64
yhfA	-1.1	1	590.14	1107.66	1083.38	604.88	593.29	1357.23
yiaU	-1.1	1	56.71	46.56	58.08	51.64	44.98	49.92
yiiQ	-1.1	1	82.48	37.02	36.3	86.28	27.55	28.05
zitB	-1.1	1	72.93	93.45	79.9	73.87	79.42	70.18
acnB	-1.09	1	250.61	279.7	211.09	222.23	248.02	210.82
amn	-1.09	1	102.61	50.7	63.54	96.24	55.85	45.02
caiD	-1.09	1	1.58	2.27	2.46	1.8	1.78	2.12
casC	-1.09	1	9.62	16.18	16.29	9.84	14.11	14.58
clpA	-1.09	1	557.37	752.53	644.57	481.91	723.67	594.09
crp	-1.09	1	1600.29	1323.9	925.04	1542.67	950.21	1022.4
dnaN	-1.09	1	77.59	43.59	48.03	65.77	47.59	41.04
endA	-1.09	1	8.98	15.8	12.48	10.39	13.85	9.85
exbD	-1.09	1	59.71	74.97	41.19	60.43	46.7	55.53
fabH	-1.09	1	125.63	106.04	86.63	102.3	95.02	94.26
fdnG	-1.09	1	7.76	4.73	4.64	4.36	5.93	5.07
fdoH	-1.09	1	238.5	311.15	217.22	248.11	277.58	180.18
frlC	-1.09	1	2.33	1.17	1.46	2.04	0.84	1.82
gshB	-1.09	1	214.55	252.31	223.94	184.13	244.86	202.5
hokB	-1.09	1	72.8	25.94	29.85	64.12	33.63	16.17
hybE	-1.09	1	21.77	23.21	15.09	20.25	16.9	17.99
icd	-1.09	1	1350.52	1384.74	1345.19	1115.48	1330.74	1270.18
idnD	-1.09	1	1.21	3.93	3.17	2.19	2.85	2.5
lipA	-1.09	1	490.83	261.31	246.15	417.59	258.17	229.97
mdaB	-1.09	1	260.08	256.56	263.84	217.75	249.64	248.82
mdfA	-1.09	1	20.29	36.03	29.05	22.48	28.29	27.55
mdh	-1.09	1	681.75	623.47	535.06	608.24	523.87	560.52
mlaC	-1.09	1	257.99	170.79	136.99	244.19	140.11	133.28
mobA	-1.09	1	77.03	96.44	87.91	63.35	88.61	86.32
mtlD	-1.09	1	215.95	188.23	236.96	168.89	203.39	209.84
mtlR	-1.09	1	105.56	41.08	54.12	90.45	45.99	46.42
nagA	-1.09	1	70.5	45.15	44.34	58.35	42.31	45.13
narL	-1.09	1	68.8	40.84	50.93	54.32	45.63	45.89
nsrR	-1.09	1	293.34	492.85	585.15	280.89	356.19	623.63
nudB	-1.09	1	89.1	120.97	113.79	88.67	103.61	106.11
nuoK	-1.09	1	84.86	93.1	45.53	56.95	58.72	89.58
oppA	-1.09	1	769.86	465.22	464.6	728.7	378.51	434.09
pepT	-1.09	1	141.5	143.1	178.9	126.34	147.07	149.16
pgaD	-1.09	1	3.67	5.09	1.75	4.1	2.37	3.3
rplS	-1.09	1	157.3	386.21	253.84	286.95	162.25	297.61
rpnE	-1.09	1	4.76	3.42	4.97	4.71	3.89	3.54
tyrS	-1.09	1	284.71	206	216.58	209.22	202.08	229.18
wzyE	-1.09	1	20.03	16.18	18.51	17.14	18.23	14.35
ybgI	-1.09	1	91.23	75.4	60.83	65.4	61.58	80.91
ybiB	-1.09	1	63.59	60.27	68.23	66.98	60.96	47.87
ycbZ	-1.09	1	64.68	42.53	55.52	54.78	49.41	43.05
yceI	-1.09	1	98.4	100.77	107.56	119.83	90.97	70.29
yecA	-1.09	1	176.84	355.9	380.28	164.38	418.01	253.18
yejG	-1.09	1	1104.68	1299.36	1083.45	904.4	904.81	1401.64
yfbV	-1.09	1	206.44	131.91	153.91	182.38	122.59	144.32
yfcD	-1.09	1	268.07	373.52	287.03	247.98	260.09	347.95
yffR	-1.09	1	109.74	187.7	196.44	129.56	164.71	160.9
yfiR	-1.09	1	76.18	101.84	72.51	74.67	58.04	97.88
ygdI	-1.09	1	17807.4	6162.92	9240.55	18160.3	7752.6	4135.4
ygfB	-1.09	1	193.86	218.41	224.88	139.24	234.72	208.99
ygfK	-1.09	1	0.85	0.84	1.09	1.55	0.54	0.64
yheU	-1.09	1	16.41	9.62	8.29	10.33	8.32	12.46
yibY	-1.09	1	19.93	26.29	11.99	7.65	12.62	30.05
yieP	-1.09	1	613.38	552.58	570.11	647.41	460.15	478.98
ynfK	-1.09	1	46.87	23.06	35.64	34.55	28.79	32.68
yobH	-1.09	1	108.86	99.3	159.33	107.26	91.65	137.1
abgT	-1.08	1	2.26	1.91	1.35	1.85	1.19	2.09
afuC	-1.08	1	1.58	1.7	1.73	0.81	2.94	0.58
ampC	-1.08	1	8.53	5.58	5.55	7.48	4.45	6.28
arcB	-1.08	1	96.89	106.84	97.81	103.49	78.96	98.69
aroC	-1.08	1	29.02	11.79	15.38	26.31	13.16	12.29
aroL	-1.08	1	134.29	199.8	197.07	129.86	181.21	181.1
atpG	-1.08	1	134.55	128.72	98.6	122.12	101.51	110.39
basR	-1.08	1	80.17	65.67	87.18	63.43	70.16	79.33
bluR	-1.08	1	258.34	410.41	555.94	276.7	454.01	399.39
btsT	-1.08	1	101.41	98.51	98.22	102.05	95.29	78.25
cbrC	-1.08	1	38.56	103.4	78.82	44.74	61.48	101.35
cyaA	-1.08	1	371.12	308.97	280.54	349.19	280.76	258.14
elfC	-1.08	1	2.6	3.55	3.12	1.96	2.37	4.14
fecA	-1.08	1	35.73	46.65	34.82	40.64	36.22	32.54
fklB	-1.08	1	268.01	228.18	243.18	251.91	203.73	228.8
fmt	-1.08	1	337.86	232.07	225.55	287.36	218.29	224.25
folE	-1.08	1	117.37	60.34	64.39	112.48	52.15	58.03
galP	-1.08	1	41.82	96.35	44.24	40.56	57.95	72.72
glmU	-1.08	1	229.99	114.94	152.87	194.37	131.52	129.96
gnd	-1.08	1	3520.81	1711.71	2190.5	3231.34	1911.02	1616.48
gspA	-1.08	1	2.16	2.65	4.94	2.69	2.29	4.02
gyrA	-1.08	1	118.77	81	71.74	99.68	78.69	72.01
holB	-1.08	1	15.41	8.87	9.75	13.23	12.83	5.28
hslV	-1.08	1	450.37	161.82	374.19	377.71	299.74	220.46
maeA	-1.08	1	408.11	283.29	412.26	350.52	335.91	326.4
mepH	-1.08	1	36.76	33.78	27.14	49.23	19.92	22.49
modE	-1.08	1	32.94	21.16	26.69	30.12	21.31	23.06
nhaB	-1.08	1	32.9	21.55	18.52	24.95	21.35	20.95
nrdR	-1.08	1	131.48	98.72	109.98	103.72	112.71	96.37
obgE	-1.08	1	19.21	39.94	32.19	25.56	30.1	29.86
pbpG	-1.08	1	54.23	26.93	27.5	50.94	28.98	20.15
plsC	-1.08	1	67.81	52.5	58.7	64.4	50.12	50.96
pta	-1.08	1	68.57	45.2	34.86	60.8	41.22	34.85
purT	-1.08	1	3.87	2.2	4.31	3.6	2.5	3.6
rfaH	-1.08	1	125.8	126.98	97.5	120.33	102	102.02
thiC	-1.08	1	8.6	6.16	6.25	8.95	5.17	5.44
thiL	-1.08	1	35.9	27.52	27.22	33.84	31.09	18.92
topA	-1.08	1	152.12	114.2	126.92	125.33	125.01	111.89
trmB	-1.08	1	142.07	127	126.89	126.12	126.68	111.41
trpB	-1.08	1	18.06	13.31	17.84	16.35	17.6	11.05
trpT	-1.08	1	465.63	776.5	417.15	327.55	562.27	658.42
truA	-1.08	1	84.17	87.54	83.65	80.03	81.34	74.42
trxB	-1.08	1	202.2	104.06	95.58	161.65	87.75	117.89
tufB	-1.08	1	466.5	582.42	452.37	337.79	442.08	620.88
ugpA	-1.08	1	18.84	4.56	8.72	13.7	8.68	7
uhpT	-1.08	1	3.18	2.33	4.09	1.02	3.82	3.59
ulaR	-1.08	1	30.35	33.24	39.38	20.95	34.1	39.11
uvrC	-1.08	1	93.82	56.43	60.14	90.44	51.59	52.2
wbbL	-1.08	1	58.03	192.37	101.1	76.32	112.35	145.4
wrbA	-1.08	1	2282.61	956.73	1647.67	2147.45	1027.92	1282.68
xylA	-1.08	1	38.45	24.88	22.41	32.93	22.45	23.61
ybjL	-1.08	1	51.33	56.16	57.49	40.1	52.1	59.72
yceB	-1.08	1	414.46	496.49	417.38	473.99	456.29	306.52
ycgB	-1.08	1	205.5	120.46	134.27	223.28	104.01	94.56
yciV	-1.08	1	35.42	12.87	19.89	35.28	15.89	11.86
ydcR	-1.08	1	17.39	10.02	14.1	13.47	12.75	11.96
ydeA	-1.08	1	57.68	62.89	81.89	48.45	73.64	63.4
yfaL	-1.08	1	8.03	6.87	8.38	6.26	7.06	7.96
yfcL	-1.08	1	194.22	188.28	174.79	156.14	146.13	210.88
yfjD	-1.08	1	51.02	51.02	47.39	51.65	44.2	42.65
ygiD	-1.08	1	13.89	16.29	10.83	12.13	12.02	13.75
yhcB	-1.08	1	1081.97	1382.34	1261.93	926.64	1164.4	1358.26
yhdP	-1.08	1	40.55	35.1	38.39	34.61	34.91	35.15
yidI	-1.08	1	26.42	32.43	25.55	32.06	15.26	31.68
yjgX	-1.08	1	137.2	80.45	58.64	150.76	53.4	50.46
yjiJ	-1.08	1	12.43	7.29	8.31	12.72	5.82	7.59
yjiX	-1.08	1	20.33	9.54	8.3	27.73	6.87	2.97
ykgE	-1.08	1	15.94	30.4	20.84	19.64	22.77	20.22
ynfH	-1.08	1	17.95	16.12	13.3	17.54	12.95	13.48
ypjD	-1.08	1	56.73	28.45	30.4	51.43	29.9	25.27
araA	-1.07	1	4.69	3.78	2.58	5.08	2.8	2.62
bglB	-1.07	1	0.88	0.92	1.11	1	0.99	0.75
cutA	-1.07	1	129.26	78.43	79.6	142.69	61.17	65.31
cysQ	-1.07	1	319.94	277.21	380.82	292.81	316.14	302.25
degS	-1.07	1	54.49	37.34	38.98	50.59	36.73	34.79
dgcC	-1.07	1	4.21	2.91	4.55	3.3	3.39	4.08
diaA	-1.07	1	125.14	100.13	91.11	119.66	86.53	89.8
edd	-1.07	1	14.19	13.51	13.82	10.62	15.54	12.3
efeO	-1.07	1	6.5	14.66	8.47	8.78	9.56	9.68
frvR	-1.07	1	6.56	7.14	6.37	7.28	5.29	6.24
glrR	-1.07	1	17.4	10.57	18.4	12.93	15.11	14.65
hemG	-1.07	1	111.14	71.26	74.02	106.21	48.76	84.43
infB	-1.07	1	96.91	140.59	84.65	89.64	100.95	113.74
lysP	-1.07	1	80.03	42.24	49.06	63.7	55.09	38.58
maoP	-1.07	1	798.83	658.07	474.39	702.62	401.31	694.22
mzrA	-1.07	1	187.55	204.35	201.36	157.65	190.46	202.58
orn	-1.07	1	161.27	136.29	133.2	140.92	102.9	158.3
pal	-1.07	1	1384.2	1186.13	998.65	1430.13	965.99	919.98
pflB	-1.07	1	1640.83	445.47	682.05	1244.29	659.48	612.85
pgaA	-1.07	1	4.11	3.88	4.24	4.9	2.95	3.75
pitA	-1.07	1	108.01	127.86	100.84	83.54	123.76	107.86
pstC	-1.07	1	23.18	5.57	9.2	15.62	10.36	9
ptrA	-1.07	1	35.41	27.72	26.93	32.8	25.27	25.46
rimK	-1.07	1	49.91	40.76	41.54	42.29	38.01	42.15
rnc	-1.07	1	199.54	197.12	179.82	193.99	155.95	187.49
tehA	-1.07	1	41.21	67.92	73.12	32.19	75.34	61.69
torZ	-1.07	1	4.84	3.2	4.58	5.12	3.34	3.43
trkA	-1.07	1	107.21	97.13	94.91	94.29	81.7	102.19
ybaV	-1.07	1	9.66	9.15	7.16	9.13	9.04	6.11
ybbO	-1.07	1	32.77	16.61	20.91	28.29	15.22	21.9
ycaQ	-1.07	1	9.64	10.91	13.94	9.87	11.7	10.45
ydiH	-1.07	1	463.71	135.53	251.62	425.07	217.94	134.79
ydjE	-1.07	1	3.66	4.53	5.97	1.25	5.57	5.91
yiaC	-1.07	1	36.99	35.66	40.88	42.34	33.68	30.26
yibG	-1.07	1	4.79	9.12	10.74	5.51	6.67	10.5
yidZ	-1.07	1	18.14	10.13	13.61	17.39	8.9	12.95
yoeA	-1.07	1	18.93	24.14	39	21.22	28.48	26.45
acrA	-1.06	1	131.52	81.06	75.6	131.96	69.58	68.58
ampG	-1.06	1	27.72	27.24	22.63	22.04	24.11	26.81
amtB	-1.06	1	12.67	13.98	19.74	11.21	17.64	14.49
ascF	-1.06	1	6.07	2.67	4.23	5.24	3.46	3.64
aspS	-1.06	1	104.09	95.92	81.76	72.12	97.59	94.51
atpF	-1.06	1	534.74	297.4	245.87	498.5	237.97	273.01
basS	-1.06	1	23.29	15.29	21.05	18.39	18.09	19.16
bcsG	-1.06	1	56.36	52.59	43.29	56.07	41.45	46.75
bioP	-1.06	1	6.45	7.75	6.05	6.6	7.78	4.55
carB	-1.06	1	5.71	4.63	5.9	4.48	6.35	4.28
cpoB	-1.06	1	392.71	345.34	236.05	391.46	231.04	296.76
dapB	-1.06	1	84.76	55.03	73.6	73.99	58.8	67.33
dcuR	-1.06	1	25.34	42.56	50.76	28.68	51.37	30.96
dgcZ	-1.06	1	192.38	209.8	381.76	193.35	296.25	245.41
dgkA	-1.06	1	200.42	160.81	182.66	168.66	197.44	143.83
eamB	-1.06	1	18.1	14.34	16.88	11.55	16.44	17.54
exuT	-1.06	1	26.39	14.35	19	17.64	18.77	19.26
fbaA	-1.06	1	1767.36	986.87	933.09	1652.51	913.03	870.5
fdhE	-1.06	1	108.21	78.45	67.01	104.33	73.07	61.47
fimD	-1.06	1	4.3	3.32	4.96	3.97	2.76	5.12
flhE	-1.06	1	4.22	7.43	9.85	2.88	10.34	6.17
ftsE	-1.06	1	157.45	97.18	113.95	130.66	111	100.86
gltA	-1.06	1	886.79	1249.66	944.4	970.48	1002.36	965.44
gntR	-1.06	1	114.5	63.48	75.69	120.71	60.21	57.4
grpE	-1.06	1	15478.6	10410.7	14478.8	16878.2	11352.7	9435.63
helD	-1.06	1	61.55	66.11	86.97	54.37	78.95	68.55
hydN	-1.06	1	3.93	3.38	3.67	5.36	1.59	4.02
hypF	-1.06	1	4.48	3.74	4.08	2.26	5.29	3.77
ilvY	-1.06	1	29.69	36.09	38.85	22.78	42.47	32.74
insK	-1.06	1	3.24	4.95	3.27	2.66	2.96	4.98
iscS	-1.06	1	372.72	210.96	182.75	348.54	195.11	174.35
lamB	-1.06	1	141.64	287.98	212.51	211.58	197.78	206.25
mukB	-1.06	1	55.75	49.24	47.82	46.16	48.49	48.57
nagK	-1.06	1	100.04	87.64	138.26	63.59	110.76	130.35
nuoH	-1.06	1	74.91	93.66	57.66	57.85	75.07	80.31
pcm	-1.06	1	59.09	84.04	92.25	56.85	84.24	80.78
pdxK	-1.06	1	51.11	49.09	52.27	37.19	58.54	46.63
pgpB	-1.06	1	64.33	38.57	63.11	67.67	51.28	37.07
ppk	-1.06	1	125.93	106.59	109.42	135.35	97.4	90.45
queF	-1.06	1	124.88	105.22	112.6	115.29	97.7	108.77
ribF	-1.06	1	88.05	67.29	68.98	80.48	60.39	70.51
rpsO	-1.06	1	2018.23	1280.19	665.98	2216.96	929.9	583.52
rsmE	-1.06	1	93.29	92.8	88.44	93.13	89	75.2
secB	-1.06	1	656.32	522.41	479.37	718.09	437.69	401.45
slyB	-1.06	1	8641.45	8753.41	11267	6662.86	9071.35	11101.8
srlR	-1.06	1	47.33	44.2	41.59	42.76	36.2	46.63
sucB	-1.06	1	197.82	160.13	133.62	183.01	146.89	132.21
thyA	-1.06	1	86.59	58.73	63.01	86.82	51.28	57.98
uof	-1.06	1	292.36	260.89	297.65	315.4	172.32	317.22
yadS	-1.06	1	16.84	18.45	15.51	14.51	16.39	16.52
ybjI	-1.06	1	21.85	40.93	32.77	24.61	29.7	36.05
yebG	-1.06	1	278.84	305.31	393.38	285.8	366.4	261.06
yedL	-1.06	1	16.42	9.8	13.36	16.5	9.92	11.37
yeeE	-1.06	1	83.41	54.35	171.05	49.15	128.33	106.25
yeiG	-1.06	1	100.41	99.17	118.26	102.41	98.43	98.19
yfeO	-1.06	1	9.57	4.39	6.93	7.2	5.35	7
yfgO	-1.06	1	25.64	26.11	26.55	24.77	23.09	25.99
yjcO	-1.06	1	34.86	31.72	39.81	41.82	27.21	32.09
yjfC	-1.06	1	4.04	2.37	3.22	3.16	3.49	2.34
ynbD	-1.06	1	5.02	5.14	9.17	5.03	7.15	5.86
accC	-1.05	1	183.08	91.03	65.79	158.41	86.97	74.25
aroB	-1.05	1	107.01	98.41	78.67	85.98	84.91	97.89
bacA	-1.05	1	45.07	111.24	95.54	35.79	104.31	100.54
bamC	-1.05	1	235.6	116.7	143.69	186.13	131.44	147.39
ccmA	-1.05	1	34.56	40.79	47.7	28.56	48.95	38.39
chiQ	-1.05	1	15.22	11.4	12.58	21.63	10.28	6.96
cyaY	-1.05	1	68.47	43.94	41.47	77.55	37.97	32.59
cydX	-1.05	1	641.46	590.2	747.27	620.36	682.1	567.97
dacA	-1.05	1	292.21	157.98	180.11	241.1	173.4	179.54
dcd	-1.05	1	128.5	179.68	221.43	106.93	217.14	176.13
dcuA	-1.05	1	138.45	135.23	104.28	113.85	133.01	111.11
dgcP	-1.05	1	44.87	37.29	33.38	41.91	29.36	39.02
dtpC	-1.05	1	56.13	89.74	85.4	58.21	79.66	82.37
elyC	-1.05	1	9.22	4.99	7.14	7.62	5.93	6.8
focB	-1.05	1	2.61	2.1	4.42	3.33	2.15	3.39
frwB	-1.05	1	10.77	20.71	23	8.81	19.64	22.2
ftsX	-1.05	1	124.27	106.25	100.9	109.79	93.27	112.98
galR	-1.05	1	125.64	143.43	127.81	123.62	133.05	122.98
gltJ	-1.05	1	33.77	19.47	24.33	25.96	25.34	21.49
ihfA	-1.05	1	6732.95	6226.17	6748.13	6409.18	5456.71	6775.6
ilvC	-1.05	1	57.41	38.33	42.71	46.76	37.4	47.16
lapB	-1.05	1	182.66	147.3	176.96	209.62	158.79	110.42
lepA	-1.05	1	67.58	39.54	36.91	58.93	40.24	37.32
livM	-1.05	1	4.65	6.22	5.78	3.98	6.25	5.34
lnt	-1.05	1	69.43	25.6	39.08	52.75	39.33	33.5
lysC	-1.05	1	58.06	33.63	42.49	44.84	41.93	39.31
map	-1.05	1	1074.75	1000.69	772.92	1203.76	749.88	775.54
mdlA	-1.05	1	24.48	19.57	25.87	18.99	22.13	24.97
moaB	-1.05	1	521.95	456.99	589.94	403.09	544.59	538.85
mog	-1.05	1	170.21	109.74	115.24	140.96	127.48	102.9
mpaA	-1.05	1	92.73	62.27	79.34	68.68	70.34	81.12
murA	-1.05	1	71.31	85.7	72.03	57.25	86.96	72.81
nadE	-1.05	1	329.73	201.68	261.6	278.44	189.35	277.63
nikR	-1.05	1	17.19	4.84	8.73	16.89	6.27	6.79
nuoE	-1.05	1	142.93	140.12	132.12	125.91	146.54	119.86
panC	-1.05	1	143.43	106.37	114.76	121.19	111.49	111.77
pepN	-1.05	1	183.36	86.55	101.88	168.78	93.57	87.51
ppiB	-1.05	1	2136.08	1464.05	1593.86	2334.5	1224.17	1357.06
purM	-1.05	1	9.85	6.09	8.98	5.72	9.72	7.6
pykF	-1.05	1	1512.95	565.55	738.29	1242.64	700.83	680.38
recN	-1.05	1	31.77	19.31	17.04	27.4	18.29	18.98
rlmI	-1.05	1	7.08	11.03	5.49	7.13	8.47	6.88
selU	-1.05	1	9.97	4.44	5.97	8.01	5.76	5.54
serC	-1.05	1	507.88	509.6	494.14	405.23	490.83	541.66
serV	-1.05	1	169.45	149.92	396.85	133.84	322.4	213.59
suhB	-1.05	1	197.38	189.55	117.85	193.16	137.84	150.32
yafO	-1.05	1	158.68	272.24	242.32	166.61	181.89	296.43
yagA	-1.05	1	1.44	1.68	1.15	1.96	1.21	1.05
yagB	-1.05	1	44.11	29.56	27.92	42.71	31.13	22.9
yajR	-1.05	1	49.83	46.08	50	40	48.24	49.43
ybaP	-1.05	1	83.81	58.53	49.92	69.39	63.62	49.4
ybhQ	-1.05	1	300.69	542.79	572.35	212.68	564.52	578.5
ybiR	-1.05	1	33.23	21.59	28.12	29.58	25.42	23.71
ycdY	-1.05	1	88.42	55.5	82.2	74.93	63.87	74.32
yceM	-1.05	1	60.44	102.12	87.87	49.6	99.47	89.6
ycgH	-1.05	1	5.85	10.16	11.47	7.58	7.57	11.05
ycjW	-1.05	1	23.11	18.5	24.47	25.2	19.77	18.06
yebB	-1.05	1	2.75	3.5	3.21	2.81	3.72	2.26
yecE	-1.05	1	29.71	15.24	18.76	25.56	19.33	15.18
yidR	-1.05	1	15.95	8.83	10.96	16.09	9.99	7.9
yjbH	-1.05	1	8.77	8.81	13.04	4.59	13.56	10.41
yjcB	-1.05	1	266.67	120.16	193.1	233.73	127.69	184.44
ynaL	-1.05	1	79.45	13.04	38.94	69.91	37.04	16.56
yraJ	-1.05	1	6.54	4.64	4.33	6.63	3.9	4.28
ytjB	-1.05	1	25.5	26.64	36.58	21.05	24.11	38.32
zapA	-1.05	1	1163.69	620.99	724.94	1274.69	544.72	546.35
agp	-1.04	1	45.08	28.85	42.67	41.68	33.05	36.87
araE	-1.04	1	12.57	19.54	16.29	13.16	17.87	15.39
aslB	-1.04	1	4.03	4.2	5.29	3.66	3.29	5.89
avtA	-1.04	1	67.13	32.19	36.57	66.77	31.73	30.59
bamA	-1.04	1	153.63	131.61	154.83	135.92	142.41	143.22
cadB	-1.04	1	1719.6	2053.47	2213.29	1327.75	2159.65	2279.88
chpS	-1.04	1	14.26	18.01	26.41	28.06	11.12	19.26
cobS	-1.04	1	21.92	52.3	52.7	24.71	46.89	51.16
crr	-1.04	1	3411.96	2730.71	2604.01	3446.18	2153.53	2802.29
cydB	-1.04	1	223.24	249.45	204.12	180.4	257.72	210.69
dcp	-1.04	1	42.7	25.67	43.94	35.95	35.06	35.5
dgcT	-1.04	1	13.02	20.76	15.94	13.32	14.95	19.86
dnaA	-1.04	1	59.47	26.79	29.13	54.6	28.64	26.68
dsdA	-1.04	1	87.58	18.66	69.84	99.83	39.53	26.93
elbB	-1.04	1	194.25	299.46	264.03	150.52	269.5	312.08
emtA	-1.04	1	60.53	45.03	61.1	51.31	46.7	60.7
envC	-1.04	1	43.23	30.11	36.3	37.72	39.47	27.32
eutB	-1.04	1	5.99	7.62	8	5.4	8.02	7.13
exbB	-1.04	1	132.97	328	197.73	126.24	130.39	387.24
fimG	-1.04	1	5.76	1.93	3.84	5.05	2.22	4.21
fldB	-1.04	1	201	122.99	120.08	160.41	120.25	142.92
glcF	-1.04	1	20.22	11.92	19.67	18.03	13.62	17.84
gpmM	-1.04	1	146.38	120.99	116.31	126.52	120.07	121.21
gspH	-1.04	1	3.25	1.91	3.56	2.22	3.3	2.68
hcxA	-1.04	1	40.62	33.35	54.89	30.13	54.16	37.87
hybO	-1.04	1	9.39	5.94	6.49	6.07	8.26	6.23
ibpB	-1.04	1	1766.12	771.7	929.13	1824.56	805.37	671.23
ldtF	-1.04	1	80.22	50.98	49.15	85.13	38.19	49.32
maeB	-1.04	1	99.43	151.03	121.91	105.71	136.17	119.25
malY	-1.04	1	37.71	38.42	40.23	29.9	46.94	34.13
manZ	-1.04	1	155.92	195.62	131.52	124.51	142.57	200.05
melA	-1.04	1	10.09	6.7	11.78	7.93	10.13	9.06
mrdA	-1.04	1	29.87	22.67	16.03	29.45	19.01	17.7
nudI	-1.04	1	33.42	33.87	30.39	35.86	25.32	33.1
nudK	-1.04	1	95.52	67.55	95.17	98.71	71.03	76.61
nuoA	-1.04	1	220.43	178.19	188.6	186.04	188.07	187.15
nuoG	-1.04	1	89.77	74.49	58.48	83.09	66.84	64
panB	-1.04	1	81.55	51.8	50.38	67.96	54.46	53.41
pdxH	-1.04	1	162.85	63.91	76.43	148.12	78.9	60.01
pgsA	-1.04	1	261.87	258.69	250.17	227.75	274.34	235.33
pstB	-1.04	1	49.11	20.95	31.74	35.09	32.58	28.6
rapA	-1.04	1	33.57	18.57	17.48	28.03	22.99	14.92
relB	-1.04	1	306.42	271.56	327.73	284.06	201.99	382.88
rfe	-1.04	1	106.06	85.03	82.1	92.24	77.92	90.51
rluE	-1.04	1	20.71	6.2	11.84	21.63	7.5	8.35
rne	-1.04	1	73.37	52.97	49.45	72.01	49.87	45.69
rpmG	-1.04	1	3994.82	6445.47	4585.28	4255.03	4760.31	5570.81
slyD	-1.04	1	4114.76	3228.8	3627.94	3188.29	3079.99	4189.62
sulA	-1.04	1	309	265.44	447.72	274.56	345.05	352.03
tehB	-1.04	1	308.35	335.17	304.15	314.79	256.86	340.29
tolR	-1.04	1	87.97	52.15	66	74.51	60.42	61.86
torT	-1.04	1	3.36	3.94	2.59	3.02	2.45	3.98
uidR	-1.04	1	274.13	150.33	195.94	277.62	162.87	147.79
wecF	-1.04	1	20.99	17.26	21.4	15.72	18.03	23.17
yaaJ	-1.04	1	38.83	34.9	32.73	38.75	29.67	33.48
yafN	-1.04	1	150.46	215.62	205.38	178.97	158.22	214.04
ybdL	-1.04	1	17.38	19.27	19.07	20.47	20.88	12.41
ybgE	-1.04	1	255.78	154.96	206.62	235.74	183	171.24
ybhR	-1.04	1	35.84	30.46	29.08	30.41	32.15	28.35
ycbF	-1.04	1	5.44	8.21	7.83	4.38	7.49	8.32
ydjZ	-1.04	1	10.35	5.5	6.49	7.99	8.11	5.14
yebE	-1.04	1	129.02	70.01	160.24	149.16	102.53	91.21
yecM	-1.04	1	19.02	14.3	15.37	16.96	14.58	14.98
yeeR	-1.04	1	3.97	1.69	2.84	4.24	2.1	2.08
yfeH	-1.04	1	47.46	66.21	60.68	43.89	61.29	62.84
yffQ	-1.04	1	7.31	17.59	15.05	18.71	8.9	12.03
ygaP	-1.04	1	48.97	34.28	41.26	38.26	38.43	42.17
yibW	-1.04	1	5.3	4	2.98	2.33	4.61	4.15
yidH	-1.04	1	21.05	13.98	30.6	21.95	18.52	22.66
yjbD	-1.04	1	66.33	93.24	49.2	112.95	49.27	43.32
ypdE	-1.04	1	0.93	2.66	2.68	1.36	2.7	1.75
ypfJ	-1.04	1	114.08	75.62	81.79	110.01	65.35	83.89
yphF	-1.04	1	1.55	2.31	1.72	1.72	1.57	2
yqgE	-1.04	1	62.01	39.38	53.42	57.68	44.22	45.71
yqjG	-1.04	1	141.88	34.82	64.24	130.69	51.24	44.4
accA	-1.03	1	176.68	105.38	107.65	159.71	106.83	109.78
acrF	-1.03	1	6.23	7.57	8.53	4.92	7.13	9.38
ahpF	-1.03	1	319.9	145.46	159.87	275.3	151.47	174.68
alaE	-1.03	1	310.57	283.18	251.42	278.48	291.73	249.36
argX	-1.03	1	53.86	10.53	22	44.09	34.57	5.91
cmoM	-1.03	1	60.32	58.37	68.05	57.58	58.65	64.82
cpxP	-1.03	1	9364.1	8778.1	10575.9	9672.22	7403.03	10882.7
cyoA	-1.03	1	715.67	453.2	411.78	644.24	441.31	429.48
cysB	-1.03	1	22.54	35.09	25.44	35.11	20.69	25.97
cysU	-1.03	1	3.81	1.56	3.77	3.39	3.36	2.18
cytR	-1.03	1	61.57	36.34	51.3	62.04	36.87	44.78
dapA	-1.03	1	680.48	852.31	941.48	504.3	887.67	1002.45
digH	-1.03	1	12.67	5.28	8.62	11.79	8.6	5.17
dld	-1.03	1	66.38	38.36	38.78	66.1	39.27	33.23
emrB	-1.03	1	12.4	8.95	8.57	7.54	10.56	10.54
epd	-1.03	1	86.06	48.16	65.01	86.53	47.39	57.24
flgN	-1.03	1	15.91	8.55	11.32	18.99	9.07	7.64
folK	-1.03	1	12.67	7.09	3.78	13.55	4.38	5.69
fpr	-1.03	1	416.92	171.24	255.62	365.06	219.82	222.68
glgC	-1.03	1	248.63	159.87	196.08	218.49	193.4	166.5
glvG	-1.03	1	7.79	6.34	5.68	10.18	5.92	3.8
glyA	-1.03	1	309.98	174.93	215.96	262.58	204.91	202.79
gmhA	-1.03	1	160.2	154.85	144.83	162.69	138.66	146.14
hemH	-1.03	1	70.77	38.55	54.16	57.87	45.68	54.01
hslJ	-1.03	1	567.32	632.02	665.96	619.27	616.07	572.13
hybC	-1.03	1	26.28	17.7	15.41	27.06	16.03	14.68
ilvE	-1.03	1	56.04	63.28	55.04	52.01	60.71	55.76
insB7	-1.03	1	17.28	14.8	17.53	11.79	13.07	22.26
leuD	-1.03	1	52.47	69.29	52.52	49.95	63.81	55.05
lpoA	-1.03	1	37.73	22.68	22.28	32.5	23.73	23.67
lysU	-1.03	1	2276.41	1597.87	1882.3	2007.76	1511.09	2012.82
manY	-1.03	1	172.41	272.44	192.76	144.8	204.3	275.44
mcrB	-1.03	1	42.27	52.4	39.98	58.83	35.23	37.8
mdtB	-1.03	1	37.54	19.42	29.18	35.69	27.86	18.84
menI	-1.03	1	17.15	14.2	21.2	16.52	14.66	19.55
mlaA	-1.03	1	165.3	227.96	214.64	118.24	225.36	245.71
mrp	-1.03	1	114.95	75.51	84.81	109.08	75.99	81.42
nadB	-1.03	1	8.35	6.59	6.71	6.45	6.99	7.29
nfrB	-1.03	1	7.41	4.64	5.84	8.34	5.2	3.86
nlpE	-1.03	1	175.95	219.82	234.01	209.68	255.19	146.52
pgm	-1.03	1	114.4	44.85	48.52	95.67	56.52	45.83
pqiA	-1.03	1	65.04	72.79	97.36	55.27	95.08	75.46
prfA	-1.03	1	33.57	23.65	22.68	27.43	20.7	29.12
pxpA	-1.03	1	34.04	17.21	22.39	28.87	23.26	18.57
qseC	-1.03	1	31.33	20.54	19.36	29.13	19.93	19.99
raiA	-1.03	1	100159	124077	79631.5	139812	76607.6	80789.1
ratA	-1.03	1	420.21	344.98	285.9	300.67	298.72	418.35
rhaS	-1.03	1	2.15	3.1	2.46	1.35	3.18	2.54
ribD	-1.03	1	52.46	38.62	34.09	47.92	37.44	35.44
ribE	-1.03	1	173.16	154.9	154.66	174.77	160.34	133.29
rob	-1.03	1	445.37	622.23	464.41	410.67	507.77	577.61
rspA	-1.03	1	1.37	1.87	1.39	1.4	0.92	2.12
setC	-1.03	1	1.52	1.64	2.14	0.95	1.66	2.3
sfsB	-1.03	1	95.13	142.95	178.26	77.06	143.62	181.53
tpiA	-1.03	1	4100.96	1716.89	4237.59	3404.91	3398.15	2781.57
trkH	-1.03	1	64.17	53.37	67.25	55.13	64.36	58.59
xanQ	-1.03	1	3.06	3.82	5.1	2.22	4.1	4.98
ybeQ	-1.03	1	3.53	7.96	5.69	4.92	4.58	7.13
yceF	-1.03	1	148.16	74.55	131.76	157.16	92.21	92.02
ychA	-1.03	1	269.3	266.21	295.05	233.99	273.81	297.09
ydfG	-1.03	1	542.02	387.41	482.57	449.51	407.01	508.5
yebK	-1.03	1	60.06	52.92	55.91	63.73	52.34	47.23
yehI	-1.03	1	2.93	2.81	2.96	2.49	2.66	3.21
yfcA	-1.03	1	32.43	23.22	20.47	26.89	20.93	25.65
yfcZ	-1.03	1	2880.62	2937.61	3727	2475.47	2485.06	4284.65
yfdX	-1.03	1	7.61	4.84	14.08	7.56	6.61	11.44
yghJ	-1.03	1	18.36	13.75	13.21	16.06	11.76	16.15
yhhS	-1.03	1	27.69	25.96	21.36	28.33	20.82	23.9
yidE	-1.03	1	40.84	48.77	51.55	40.51	41.73	54.38
yieH	-1.03	1	49.81	57.69	52.51	49.7	54.49	51.68
yijD	-1.03	1	941.15	1075.43	896.79	802.29	874.89	1154.54
ylbG	-1.03	1	25.27	9.15	16.91	31.18	9.42	10.19
yncG	-1.03	1	88.8	40.14	82.82	73.24	61.44	67.72
araH	-1.02	1	12.18	10.51	12.51	6.88	15.47	11.37
aroP	-1.02	1	55.23	86.37	56.8	45.09	66.89	84.43
ccp	-1.02	1	16.41	23.31	29.6	15.38	22.85	29.61
chaB	-1.02	1	118.49	74.4	140.91	133.48	81.88	111.59
chbG	-1.02	1	11.06	10.81	13.71	6.03	13.45	14.35
cysP	-1.02	1	2.99	3.99	6.54	5.84	3.58	4.17
cysS	-1.02	1	29.72	22.93	17.72	30.62	17.49	21.22
fimH	-1.02	1	13.32	7	9.11	13.47	6.05	9.57
ghxQ	-1.02	1	7.48	9.13	7.43	8.27	7.37	7.98
gloA	-1.02	1	240.89	178.82	209.39	250.99	177.88	187.31
hupB	-1.02	1	3596.64	8436.48	7510.83	2752.15	9301.48	7133.55
hycC	-1.02	1	0.53	0.8	1.13	0.46	0.69	1.16
hypB	-1.02	1	7.76	2.97	3.19	6.8	3.53	3.47
igaA	-1.02	1	76.37	53.74	60.28	81.05	53.59	50.9
ispB	-1.02	1	128.56	129.77	154.99	115.83	148.61	137.6
ispE	-1.02	1	48.67	16.36	38.77	36.52	34.86	28.65
lgt	-1.02	1	64.23	56.26	56.5	42.63	59.66	69.76
lptD	-1.02	1	156.72	88.05	107.49	151.35	94.71	96.97
norV	-1.02	1	9.12	6.98	6.89	8.84	6.52	7.27
nrfD	-1.02	1	1.59	1.69	2.4	0.59	2.2	2.38
nrfE	-1.02	1	1.5	1.07	1.09	1.71	1.01	1.01
nupC	-1.02	1	52.74	48.79	25.55	48.21	37.97	38.57
oppC	-1.02	1	146.29	146.43	146.97	110.79	156.29	161.98
paoA	-1.02	1	5.41	0.7	2.1	4.51	2.23	1.54
pdeF	-1.02	1	3.33	2.89	3.45	3.15	3	3.24
pepD	-1.02	1	583.09	593.13	598.56	528.13	543.32	661.15
prfB	-1.02	1	97.23	99.13	103.83	81.85	106.32	106.1
rdgB	-1.02	1	43.05	35.21	25.26	40.96	25	35.74
rpoE	-1.02	1	819.09	976.7	1074.98	794.63	899.02	1123.05
rsmH	-1.02	1	88.63	82.61	71.29	89.49	60.83	88.7
rsuA	-1.02	1	91.96	42.16	34.42	89.01	34.62	40.74
sstT	-1.02	1	42.86	64.98	50.74	37.94	63.36	54.81
tsx	-1.02	1	255.85	503.78	269.36	314.53	325.97	379.86
yacH	-1.02	1	3.58	4.02	4.63	3.05	3.1	5.73
ydcL	-1.02	1	119.43	76.58	118.11	148.42	73.93	82.96
ydjJ	-1.02	1	2.65	1.86	1.85	1.9	1.61	2.61
yfaV	-1.02	1	1.39	2.14	1.78	1.32	1.63	2.12
yfiE	-1.02	1	57.05	114.89	84.92	61.9	81.97	109.34
yggC	-1.02	1	124.49	138.28	233.71	70.92	214.28	194.75
yhcE	-1.02	1	5.94	9.29	6.1	8.43	5.78	7.04
yhdE	-1.02	1	65.16	65.23	98.8	75.72	76.19	71.48
yiaY	-1.02	1	6.84	7.18	8.4	10.56	5.47	6.45
yihA	-1.02	1	211.83	194.4	206.65	168.48	238.82	191.4
yijO	-1.02	1	15.25	5.14	8.81	13.28	8.22	7.12
yjaH	-1.02	1	87.79	49.15	58.94	82.51	60.39	47.28
yjiA	-1.02	1	51.28	27.11	42.49	57.05	32.65	27.73
yjjI	-1.02	1	3.92	2.72	1.79	3.65	2.35	2.35
zapE	-1.02	1	31	38.52	36.9	28.09	31.42	44.23
zntB	-1.02	1	275.49	200.02	297.72	214.17	288.33	247.95
znuC	-1.02	1	37.3	46.11	39.22	31.06	45.03	43.93
zraS	-1.02	1	7.32	6.49	8.4	5.67	8.42	7.27
agaR	-1.01	1	215.2	228.58	181.66	220.02	212.76	185.52
argE	-1.01	1	34.68	26.32	34.14	42.48	24.69	27.12
atpC	-1.01	1	187.93	172.55	133.97	160.97	168.8	157.77
atpE	-1.01	1	1235.47	872.78	1204.01	919.37	1198.5	1109.47
bdm	-1.01	1	814.05	261.2	549.01	893.18	535.78	142.51
betI	-1.01	1	30.56	30.05	28.61	31.27	24.78	32.24
bglA	-1.01	1	108.48	110.11	109.33	110.4	106.83	107.94
cheA	-1.01	1	1.48	1.07	1.72	1.3	1.35	1.54
clpX	-1.01	1	1339.74	753.15	923.83	1062.53	1010.75	881.03
cnoX	-1.01	1	263.7	89.5	145.63	227.96	165.51	90.09
cspD	-1.01	1	342.21	514.48	441.54	515.48	249.08	538.48
cvpA	-1.01	1	52.01	34.48	52.21	27.77	55.3	51.79
cysN	-1.01	1	8.33	5.45	9.32	7.33	7.65	7.65
dcuC	-1.01	1	7.78	10.53	11.96	9.18	12.23	8.31
dgcQ	-1.01	1	70.63	37.02	46.76	56.91	53.81	39.81
dkgB	-1.01	1	84.94	121.19	103.4	109.42	115.01	82.61
dnaJ	-1.01	1	114.52	76.26	89.02	106.05	94.52	72.94
dsbB	-1.01	1	93.72	116.94	98.9	86.84	111.61	106.23
dsrB	-1.01	1	1266.79	1204.36	2361.87	1707.77	1069.71	2008.98
fau	-1.01	1	37.77	24.22	27.55	42.25	24.5	22.37
fdnI	-1.01	1	13.74	12.15	12.95	7.79	15	14.61
fecB	-1.01	1	50.06	85.64	52.8	52.63	66.1	69.02
fimC	-1.01	1	10.66	11.84	11.83	10.91	5.98	17.34
gltS	-1.01	1	96.05	116.55	127.03	63.57	152.77	118.06
hslR	-1.01	1	62.93	59.69	83.68	74.59	71.1	57.33
hxpA	-1.01	1	162.65	127.26	215.62	157.74	184.66	154.66
ldtD	-1.01	1	415.6	464.09	443.76	397.69	527.6	383.6
lepB	-1.01	1	83.37	50.55	46.29	78.05	51.16	47.28
lpxC	-1.01	1	1518.78	1088.96	900.56	1337.07	950.53	1175.92
malE	-1.01	1	306.76	636.25	477.63	452.23	442.67	529.9
mazG	-1.01	1	142.07	139.4	166.69	171.8	127.02	142.64
melR	-1.01	1	29.5	17.84	25.03	28.94	21.58	21.02
mlrA	-1.01	1	166.56	60.46	116.05	157.29	88.43	87.21
pabC	-1.01	1	28.67	30.62	31.67	22.35	33.04	33.7
patD	-1.01	1	3.49	3.53	6.62	4.17	4.13	5.11
pbpC	-1.01	1	8.73	5.33	6.64	7.34	6.72	6.29
pck	-1.01	1	120.77	110.78	131.52	139.09	115.85	103.8
pdeK	-1.01	1	70.75	44.99	64.24	55.89	63.89	55.12
pdxY	-1.01	1	69.28	25.33	49.58	50.75	37.46	51.42
pgi	-1.01	1	786.85	355.99	379.37	713.72	380.16	399.49
pgpA	-1.01	1	187.51	208.36	176.03	111.74	245.66	206.86
pgpC	-1.01	1	649.44	839.18	1109.99	434.11	1180.78	934.61
pntB	-1.01	1	94.55	99.45	97.92	83.09	102.58	102.84
ppnN	-1.01	1	186.54	170.8	162.85	191.49	168.44	153.19
pspB	-1.01	1	36.86	23.06	20.44	33.95	23.66	22.24
pth	-1.01	1	66.87	36.31	37.65	61.9	33.77	42.77
rhaT	-1.01	1	7.61	16.92	17.19	7.93	15.3	17.73
rlmL	-1.01	1	14.68	13.38	11.13	12.88	13.88	12.01
rluD	-1.01	1	168.67	77.51	99.67	175.04	76.41	88.11
rpoC	-1.01	1	141.93	170.34	104.91	121.48	145.02	147.87
rsmI	-1.01	1	28.74	15.44	21.36	26.61	17.25	20.61
rutR	-1.01	1	30.07	29.94	34.09	35.86	20.83	37.02
sapB	-1.01	1	51.23	26.18	36.95	39.53	39.6	32.34
sodB	-1.01	1	3480.33	1261.91	1018.99	3782.95	933.33	933.52
sxy	-1.01	1	59.24	68.45	60.89	57.03	59.38	69.56
tadA	-1.01	1	240.27	243.83	274.91	193.64	297.45	251.82
tktA	-1.01	1	182.93	86.92	98.47	142.72	115.84	99.11
torA	-1.01	1	2.17	1.85	2.09	2	1.65	2.38
tyrB	-1.01	1	81.62	63.28	70.33	72.02	64.42	74.42
uidA	-1.01	1	2.44	6.71	5.01	4.06	4.72	5.27
yaeQ	-1.01	1	77.22	75.12	76.9	73.05	78.27	74.43
ybfF	-1.01	1	56.38	55.95	51.88	56.95	51.28	54.91
ycjY	-1.01	1	20.56	11.09	16.42	19.96	13.69	13.99
ydgA	-1.01	1	1061.54	513.77	741.11	1063.29	657.36	528.87
yeaL	-1.01	1	4.02	2.54	4.6	6.33	3.45	2.04
ygdQ	-1.01	1	53.44	50.86	41.35	46.35	40.42	57.13
ygjR	-1.01	1	88.23	93.46	99.18	70.22	100.22	106.62
yhaI	-1.01	1	20.52	15.44	26.44	12.68	19.62	28.03
yhbX	-1.01	1	7.06	10.97	15.93	13.4	8.79	11.75
yjhU	-1.01	1	141.6	215.18	174.58	140.44	125.34	265.02
yjjU	-1.01	1	25.48	12.68	17.24	22.92	14.61	16.8
ykgF	-1.01	1	21.3	37.47	30.51	21.79	27.37	39.5
ymdA	-1.01	1	36.33	74.83	67.1	54.4	75.89	46.17
ymdB	-1.01	1	74.04	45.24	63.9	79.46	36.47	64.74
zwf	-1.01	1	137.67	153.89	143.63	144.89	143.9	142.6
argF	-1	1	13.34	21.13	18.66	16.04	17.98	19.16
argO	-1	1	138.89	128.99	261.61	84.06	238.8	197.65
bepA	-1	1	65.34	56.92	61.16	77.48	51.1	54.48
exoX	-1	1	42.74	28.85	45.99	36.27	42.48	37.05
fabG	-1	1	435.02	360.87	363.51	380.64	365.04	402.09
ffh	-1	1	84.95	60.11	58.9	71.66	61.72	68.69
glnD	-1	1	20.94	16.32	17.38	18.73	18.08	17.3
gloC	-1	1	156.79	102.83	122.69	134.02	107.89	135.49
groS	-1	1	2928.79	843.72	1519.58	2462.23	1423.95	1269.31
gsiB	-1	1	41.32	31.6	44.74	37.86	39.24	39.02
hupA	-1	1	8435.36	9131.31	6009.99	9828.36	5992.28	7889.51
hxpB	-1	1	51.04	48.23	36.36	46.09	44.82	44.2
intF	-1	1	106.36	80.31	89.83	108.23	72.6	93.41
miaA	-1	1	886.68	463.02	616.99	771.01	642.49	518.05
mobB	-1	1	55.24	52.51	52.02	57.33	43.25	58.59
norR	-1	1	28.56	27.61	38.58	22.59	41.25	29.53
ogt	-1	1	87.07	56.24	76.45	81.69	69.78	65.53
oppD	-1	1	176	128.87	156.45	142.56	147.98	164.65
prmB	-1	1	49.04	19.81	25.68	35.47	29.58	27.47
sibA	-1	1	44.16	15.76	30.25	58.93	17.51	16.85
tatD	-1	1	35.49	30.85	48.06	26.73	37.76	48.03
trmH	-1	1	26.44	17.62	17.19	27.88	15.64	18.02
ulaD	-1	1	3.19	2.24	2.6	4.78	2.8	0.93
yajL	-1	1	44.44	38.68	33.58	38.29	43.15	34.12
ydaW	-1	1	13.8	11.56	12.08	16.64	10.49	10.81
ygfX	-1	1	102.66	101.33	140.58	92.91	115.38	132.68
ygiB	-1	1	275.03	107.12	129.11	248.36	122.59	131.1
zur	-1	1	116	67.24	86.06	99.23	91.78	73.76
arnT	1	1	40.98	41.59	62.96	32.34	53.91	58.34
aroD	1	1	40.98	32.9	49.26	32.05	47.44	41.95
gcvR	1	1	181.42	139.21	166.41	195.5	142.31	147.67
gltK	1	1	29.69	30.5	22.77	21.79	29.89	30.55
hicB	1	1	65.64	45.88	40.34	80.05	38.97	33.82
iaaA	1	1	47.94	50.69	65.51	60.32	58.89	44.74
ispG	1	1	178.14	107.21	90.84	150.67	104.55	119.25
ldtE	1	1	193.67	94.69	163.15	172.26	140.25	133.38
mcbA	1	1	127.64	37.89	59.34	145.23	37.04	42.41
mepA	1	1	15.75	8.84	8.36	13.37	9.34	10.29
mngB	1	1	8.34	9.91	9.19	9.99	8.35	9.27
nikC	1	1	1.82	0.78	3.05	1.36	2.02	2.18
phoQ	1	1	225.85	137.38	173.68	193.24	183.26	155.89
pntA	1	1	80.79	79.74	87.54	84.33	78.87	85.17
pstS	1	1	104.37	16.2	58.59	81.52	49.26	43.7
pykA	1	1	161.7	92.69	103.48	136.25	112.53	105.29
rfbB	1	1	247.83	244.98	197	269.86	188.23	233.88
rseB	1	1	183.45	89.11	103.3	174.4	105.26	92.38
ttdT	1	1	1.13	0.89	1.24	1.35	0.67	1.35
ubiG	1	1	29.64	27.36	28.62	28.95	31.01	25.59
yaeH	1	1	785.12	1725.57	1533.69	853.03	1631.33	1602.56
yecJ	1	1	260.56	222.6	227.61	294.11	206.83	209.4
yedD	1	1	99.5	60.31	72.19	87.46	71.07	71.79
yffL	1	1	81.18	158.09	149.28	109.72	125.27	157.3
ygiS	1	1	24.33	18.55	19.79	18.3	19.78	24.05
yheO	1	1	350.27	324.92	317.16	384.61	290.49	316.28
yjfY	1	1	103.68	55.8	81.11	120.94	44.16	76.92
yqiJ	1	1	12.73	18.27	16.9	19.76	14.9	13.96
aceK	1.01	1	22.44	10.73	10.59	26.87	9.6	7.68
alaC	1.01	1	53.55	38.99	46.29	38.13	48.4	51.77
alsE	1.01	1	6.36	11.88	17.04	7.72	16.31	11.11
arcA	1.01	1	3375.28	2350.94	2360.05	3379.21	2331.8	2397.41
baeR	1.01	1	37.28	19.28	27.78	38.34	25.58	20.76
brnQ	1.01	1	73.62	41.64	47.03	55.51	51.16	54.8
clpP	1.01	1	394.55	240.07	257.33	468.75	234.63	188.57
cpxR	1.01	1	841.87	524.88	776.24	738.17	691.12	706.55
cysG	1.01	1	23.64	19.47	21.66	23.06	23.35	18.87
dapE	1.01	1	57.97	45.13	44.41	47.9	50.3	49.74
emrY	1.01	1	1.35	0.74	1.65	0.92	1.18	1.58
etk	1.01	1	17.24	11.52	13.37	15.56	13.04	13.77
fabD	1.01	1	108.51	106.17	90.95	107.98	101.54	100.11
fliI	1.01	1	1.81	0.47	1.5	2.68	0.82	0.66
ftsN	1.01	1	129.16	68.23	80.17	126.41	77.35	74.4
fumA	1.01	1	94.17	128.56	138.71	107.52	123.77	132.76
[truncated: 1,846 more rows]
