# Supplementary material for: Motility-activating mutations upstream of flhDC reduce acid shock survival of Escherichia coli
Source: Microbiol Spectr. 2024 Apr 23;12(6):e00544-24. doi: 10.1128/spectrum.00544-24 (PMC11237407; doi:10.1128/spectrum.00544-24)
Supplement: Table S6 — RNA-Seq results BW25113 mhpR-km vs BW25113 - pH 4.4. [file spectrum.00544-24-s0003.xlsx]

## Sheet: Tabelle1
Table S6: RNA-Seq results BW25113 mhpR-km vs. BW25113 - pH 4.4
Gene name	Fold change	FDR p-value correction	BW25113 1 - rpkm	BW25113 2- rpkm	BW25113 3- rpkm	BW25113 mhpR::km 1 - rpkm	BW25113 mhpR::km 2 - rpkm	BW25113 mhpR::km 3 - rpkm
motA	190.27	2.12e-32	0.71	0.61	2.49	133.95	319.22	232.07
tar	186.37	3.58e-25	1.23	1.68	2.1	196.06	443.55	230.41
tap	144.98	7.4e-37	0.99	0.54	1.74	128.87	198.39	112.48
motB	105.21	2.9e-45	1.36	1.63	2.13	129.53	211.19	170.16
yhjH	79.58	6.55e-31	2.47	0.98	1.82	78.03	175.01	133.34
fliC	77.91	5.53e-20	70.55	73.78	81.92	4187.4	6896.84	5369.68
cheA	73.86	1.49e-43	0.96	1.53	1.6	89.76	97.07	101.43
mhpB	62.98	4.13e-39	1.17	1.37	2.22	71.79	104.59	109.34
cheW	60.85	4.06e-26	5.33	5.77	4.85	217.16	501.03	179.78
cheB	51	5.08e-20	0.45	0.82	0.78	29.94	44.35	26.62
mhpA	44.64	6.71e-36	2.28	1.49	2.24	65.19	89.2	96.94
flxA	35.15	2.11e-21	6.64	7.76	3.49	235.64	223.42	133.81
tsr	35.05	1.8e-15	6.29	7.87	9.63	258.77	355.88	153.7
fliS	32.82	1.38e-20	4.99	3.41	2.26	101.79	108.02	119.01
fliT	30.18	5.67e-17	3.88	4.12	3.81	79.7	155.79	99.53
cheY	28.51	1.58e-20	5.67	4.14	6.86	133.36	184.5	125.71
ycgR	28.03	9.35e-18	1.93	1.9	1.27	40	45.07	50.96
fliE	22.97	7.04e-13	8.02	6.15	9.97	292.89	141.8	85.46
yjcZ	22.81	1.59e-15	2.69	2.08	2.52	38.33	73.06	43.4
fliD	22.77	2.06e-29	3.37	3.44	2.89	62.36	67.25	79.46
flgL	22.25	6.46e-14	21.68	19.07	23.42	335.64	599.69	393.96
cheR	21.61	9.34e-15	1.65	1.88	1.76	27.31	45.73	34.72
flgN	19.27	7.01e-24	20.07	19.88	15.9	245.11	303.76	476.33
cheZ	17.37	1.66e-21	6.12	6.01	6.67	92.56	107.98	107.09
fliA	17.04	2.34e-25	8.55	9.87	12.77	164.26	178.19	155.6
flgM	16.52	9.8e-21	31.68	33.69	18.2	368.42	343.56	610.54
flgC	16.28	1.03e-15	5.07	6.38	8.91	87.1	109.62	116.81
uhpT	15.97	5.44e-07	15.65	2.55	3.26	91.95	169.7	61.22
flhE	14.89	1.31e-08	1.61	2.47	2.37	36.25	39.38	16.03
yecR	13.76	1.01e-08	4.39	2.66	6.82	87.94	37.71	55.86
flgA	12.91	1.6e-20	8.61	15.66	16.22	176.11	170.32	144.05
ves	12.06	8.24e-10	6.58	4.11	4.65	46.33	81.55	43.75
flgK	11.54	4.17e-20	6.63	5.11	6.23	50.76	68.46	75.88
fliO	11.49	5.15e-10	4.31	3.82	6.04	50.66	55.64	47.26
flgB	11.43	1.62e-11	6.81	10.07	15.63	109	82.37	162.35
flgF	11.05	5.32e-06	0.42	1.42	3.39	26.92	12.21	16.52
flgD	11.02	2.19e-11	3.4	6.19	7.69	68.55	43.11	69.78
fliF	10.86	2.92e-11	1.71	3.11	4.56	38.03	22.26	36.39
fliL	10.85	1.42e-09	5.09	6.25	10.76	85.59	45.55	97.8
fliP	10.67	1.04e-08	1.93	2.33	1.42	23.29	16.74	18.01
fliN	10.36	1.02e-08	3.43	4.42	8.43	60.63	56.4	41.78
hcp	10.35	0.02	3.53	3.97	3.94	101.51	3.53	7.07
fliJ	9.46	9.28e-07	1.07	0.73	2.62	14.77	14.07	11.35
flgI	9.05	4.3e-08	1.29	2.75	3.07	24.71	14.34	22.64
fliH	8.95	2.95e-09	4.14	5.48	7.45	63.2	39.92	41.18
flhB	8.9	5.61e-08	1.65	1.5	3.34	20.47	18.08	15.75
flgJ	8.65	7.2e-07	1.17	2.06	2.35	21.12	10.52	14.84
flgE	8.59	2.69e-10	4.7	5.61	7.41	66.4	30.77	46.99
fliM	8.03	2.02e-08	2.83	8.68	8.45	56.93	40.39	54.14
fliI	7.91	1.16e-06	1.38	1.72	2.03	17.77	7.51	13.67
flgG	7.87	7.4e-09	5.24	5.77	7.28	57.18	33.12	46.23
flgH	7.82	5.58e-07	2.03	2.16	3.16	23.62	13.79	17.53
fliG	7.58	4.83e-09	4.28	4.43	5.84	36.33	28.35	39.79
fliQ	6.21	0.000153	3.51	5.18	1.72	28.48	15.59	19.09
aer	5.85	1.12e-08	7.06	8.07	8.26	50.1	49.18	28.17
cysW	5.72	0.02	1.98	8.36	4.78	54.47	8.99	19.09
cysI	5.25	0.02	2.58	6.1	3.46	43.3	7.05	10.1
fliZ	5.03	1.46e-06	12.3	14.63	13.28	63.09	59.27	68.9
cysU	4.9	0.07	1.14	5.16	2.09	25.49	4.23	10.16
flhA	4.8	3.9e-05	3.49	3.11	4.2	21.86	14.43	12.45
yeeE	4.71	0.02	5.22	51.54	39.33	205.63	113.2	99.41
cysJ	4.59	0.15	2.72	5.14	3.43	37.44	2.56	9.42
cysP	4.45	0.09	3.42	8.89	4.81	33.13	4.27	36.38
trg	4.2	0.00104	4.04	4	4.4	18.74	20.27	9.63
cysA	4.17	0.04	4.17	11.37	9.11	63.84	12.36	21.07
fliK	4.09	0.01	2.38	2.39	1.55	9.62	3.73	11.58
crfC	4	0.000765	2.97	2.66	1.93	9.23	9.2	10.23
yrdB	3.91	0.02	259.46	321.71	431.14	1153.44	1837	630.91
cysD	3.62	0.17	5.04	17.53	8.19	62.94	10.45	33.02
fliR	3.61	0.01	3.01	2.47	1.92	11.22	5.87	8.45
abrB	3.56	0.00646	12.36	15.53	17.56	89.42	33.45	29.21
yedN	3.49	0.26	0.28	0.38	0.31	1.6	0.84	1.01
napH	3.35	0.74	5.48	1.12	1.89	22.77	2.04	2.65
yeeD	3.21	0.13	81.71	540.63	311.8	1221.89	540.67	1063.1
napF	3.16	0.35	7.65	3.91	2.35	18.73	4.11	19.9
prfH	3.14	0.74	0.95	0.21	0.46	1.35	1.9	1.37
flhC	3.09	0.00643	21.27	25.84	14.87	67.57	50.18	64.69
ydfA	3.09	0.08	31.37	26.91	46.24	94.22	141.85	61.68
ygeG	3.03	0.68	0	0.88	0.71	3.22	1.1	1.16
modA	3.01	0.000856	29.58	42.28	42.09	85.6	141.55	91.02
argI	2.92	0.32	0.94	4.18	4.17	4.28	12.16	8.78
pinE	2.84	0.55	1.42	2.33	1.05	5.7	5.63	1.86
ydaF	2.81	0.77	0	2.07	2.98	2.9	1.74	9.55
ydhX	2.76	0.17	1.65	2.25	3.13	5.41	7.91	4.97
nikC	2.74	0.54	2.46	1.55	1.12	8.13	3.09	2.33
caiD	2.67	0.61	1	0.96	1.63	4.6	3.63	1.02
ybeU	2.57	0.55	2.01	1.98	3.94	4.79	10.55	3.4
ynjH	2.56	0.17	24.87	20.9	14.49	47.21	41.77	57.48
rnpB	2.54	1	36999.1	0	0	93008.9	0	0
frwC	2.54	0.6	0.44	0.4	0.97	1.68	1.51	1.27
yehD	2.53	0.35	33.15	27.95	15.86	104.11	30.25	52.95
blr	2.53	0.35	117.78	163.19	270.57	590.45	122.83	613.66
fimA	2.53	0.8	854.09	344.53	303.28	2826	398.38	411.67
caiF	2.5	0.57	14.35	10.87	10.28	47.97	24.68	11.28
thiS	2.5	0.74	0	3.21	3.47	7.88	4.05	5.7
cbeA	2.49	0.86	0.86	0.29	1.58	3.06	1.84	1.86
nrfF	2.48	0.5	4.11	8.13	10.61	12.37	28.28	11.63
ypeB	2.48	0.26	19.46	23.6	27.63	48.53	71.29	43.41
ytfJ	2.48	0.03	68.84	65.76	70.65	211.87	176.86	85.65
ypaA	2.47	0.24	29.71	36.46	29.4	65.65	94.89	60.35
yegR	2.47	0.72	3.97	2.37	8.78	21.33	8.11	6.48
sgbH	2.46	0.81	0.24	0.97	0.7	3.41	1.02	0.69
ulaB	2.38	0.75	2.06	2.11	1.52	4.43	4.44	4.12
cysH	2.38	0.75	4.51	15.53	6.33	37.84	8.31	13.87
modC	2.38	0.17	17.89	16.16	24.06	30.32	63.2	33.86
yghT	2.36	0.81	1.37	0.47	1.01	1.63	3.13	1.32
yqgC	2.33	0.75	2.92	2.99	3.77	12.56	6.91	3.18
yqjE	2.32	0.76	622.94	1130.24	1810.21	1463.42	4533.45	1449.55
ybbC	2.31	0.84	1.28	1.17	2.21	7.35	2.21	1.55
ytfH	2.3	0.54	24.45	13	18.02	31.46	59.15	27.66
yadN	2.3	0.8	0.81	0.55	1.59	1.16	2.32	2.74
hupB	2.3	0.67	2503.49	1962.23	3253.61	7304.9	6124.71	2969.48
yjjN	2.29	0.71	0.77	0.74	0.68	1.99	1.19	1.68
yehC	2.28	0.77	2.19	2.54	1.29	8.48	1.32	3.82
sbp	2.28	0.53	10.53	10.44	7.99	34.26	12.48	16.2
ydaG	2.28	0.9	0	3.99	4.31	11.73	7.04	1.7
ampE	2.26	0.26	19.57	23.29	41.78	60.04	79.71	36.04
rsxG	2.25	0.33	13.22	9.71	16.86	30.22	28.86	24.72
ydjN	2.25	0.81	17.81	211.6	135.91	232.14	224.22	308.51
modB	2.24	0.3	14.41	20.28	19.56	28.51	48.8	35.69
ypfN	2.23	0.14	249.78	248.52	409.26	491.64	867.26	503.79
yjaB	2.22	0.31	46.58	53.34	79.93	88.11	202.11	74.82
ansB	2.22	0.3	17.94	18.82	18.11	57.45	21.4	37.09
fimD	2.22	0.8	7	3.8	3.18	21.7	3.6	4.39
cysC	2.21	0.73	3.65	3.73	4.03	14.93	4.26	5.29
fimF	2.2	0.75	6.24	5.07	5.7	23.42	7.16	5.39
yodC	2.2	0.13	242.42	161.78	253.05	528.87	543.79	271.66
yfaZ	2.19	0.18	35.18	45	65.35	81.62	138.26	73.83
ycgJ	2.19	0.6	234.89	449.29	697.17	952.32	1011.04	829.79
adk	2.19	0.5	280.02	275.56	259.4	781.81	485.59	406.52
yqgB	2.18	0.89	5.98	4.08	0.88	6.85	8.23	6.94
cusC	2.17	0.78	0.57	0.71	0.34	1.48	1.28	0.67
ygeI	2.17	0.82	2.88	3.44	1.59	7.23	4.96	4.71
mhpF	2.16	0.26	11.62	17.21	20.31	26.16	33.12	40.11
ssuB	2.15	0.68	5.34	5.33	6.06	9.72	17.15	6.41
tehA	2.15	0.14	30.37	34.8	42.89	77.43	91.19	46.37
mhpE	2.15	0.27	13.7	16.35	28.92	42.37	38.83	36.83
yhaL	2.13	0.74	34.45	12.4	33.85	65.78	63.36	31.24
yhbU	2.13	0.78	9.67	5.51	3.62	19.07	4.09	15.76
nupX	2.12	0.73	3.53	3.36	4.19	8.31	10.09	3.39
yraR	2.12	0.39	28.3	27.08	35.49	52.62	84.96	40.16
yjbM	2.1	0.71	3.57	3.04	5.09	5.43	10.93	6.31
dusC	2.1	0.49	11.49	11.24	9.45	23.61	22.91	16.92
mdtJ	2.1	0.74	524.1	1142.14	1222.34	1288.2	2471.17	1832.8
ydcV	2.08	0.9	1.99	0.41	1.02	3.98	1.71	1.15
yghF	2.08	0.92	1.49	0.63	0.27	2.66	1.6	0.54
yjjZ	2.08	0.74	8.66	13.17	26.51	37.21	37.81	18.37
hisR	2.07	1	166.08	0	0	340.66	0	0
yahO	2.07	0.74	3087.2	3798.73	4498.12	8479.87	8341.99	5025.25
intR	2.07	0.6	5.49	4.09	4.71	10.98	9.78	7.04
macB	2.07	0.74	225.83	120.43	183.76	388.38	400.1	236.39
yaeP	2.06	0.74	1230.03	1170.81	1456.43	2299.55	3597.36	1415.06
yeaI	2.05	0.39	9.31	10.65	11.59	20.99	24.28	15.06
cysN	2.05	0.77	3.32	8.37	8.88	23.12	6.94	9.63
tdcF	2.04	0.8	14.57	5.24	11.93	35.37	14.97	11.16
recQ	2.03	0.07	24.5	32.59	33.51	58.94	60.39	52.64
yegL	2.03	0.74	5.98	6.04	9.7	11.31	20.36	8.85
mdtI	2.02	0.68	219.12	381.03	540.16	457.74	1005.87	653.97
tdcB	2.02	0.95	6.54	3.59	20.21	45.91	3.84	7.29
yehW	2.02	0.51	23.72	30.59	43.87	56.22	87.36	38.34
frwD	2.01	0.74	3.23	6.93	10.21	11.9	15.88	10.72
leuO	2.01	0.67	7.02	11.73	15.14	24.65	23.56	15.15
ppdB	2.01	0.74	2.24	2.29	4.33	4.81	6.02	5.89
ynhF	2.01	0.75	499.95	196.17	200.38	899.49	547.57	257.1
yeeN	2	0.76	404.71	756.29	915.4	1089.96	1600.17	1148.21
yncH	2	0.99	0.74	4.04	1.64	0	7.01	4.84
tdcA	2	0.78	12.95	8.03	10.16	32.03	6.8	20.98
dcd	2	0.23	120.99	106.17	134.55	233.12	268.02	171.43
lacY	1.99	0.71	1.26	1.72	2.13	3.61	3.68	2.38
quuD	1.99	0.8	4.11	2.24	9.39	10.6	10.96	7.76
sapD	1.99	0.38	48.33	55.72	72.3	89.04	161.88	71.52
tatE	1.99	0.74	1102.82	714	879.49	2262.41	1609.84	1161.22
fimI	1.98	0.76	49.7	32.89	32.32	131.07	49.28	35.43
ycgI	1.98	0.74	22.03	14.71	15.56	27.61	43.81	24.97
ybcF	1.98	0.8	1.59	1.57	4.16	4.3	6.07	3.08
mhpT	1.97	0.68	5.6	6.04	10.37	13.06	16.58	10.59
ycfJ	1.97	0.5	126.3	155.9	278.82	249.16	440.47	330.07
ynfK	1.97	0.49	46.96	41.61	31.93	113.71	40.57	72.42
mhpC	1.96	0.14	23.7	21.79	18.3	37.6	37.54	43.04
trmN	1.95	0.67	8.77	7.73	9.62	16.85	17.11	13.81
yadS	1.94	0.75	13.16	9.49	10.26	30.8	15.01	14.87
ygcR	1.94	0.89	0.81	0.83	2.54	1.45	3.66	2.35
feaB	1.94	0.43	19.05	15.57	20.71	34.07	43.81	21.61
mntP	1.93	0.74	3.62	4.94	3.9	10.37	5.99	6.87
yacL	1.93	0.77	524.52	422.02	416.37	736.32	1209.89	492.28
holE	1.92	0.26	151.73	281.02	183.34	317.17	432.56	359.52
ompW	1.92	0.83	28.91	13.81	23.67	75.73	22.95	22.23
znuB	1.92	0.72	10.44	9.72	15.4	19.28	26.6	17.49
amtB	1.92	0.68	7.36	8.11	12.02	15.29	20.68	12.91
yccA	1.92	0.85	4304.8	5888.22	7170.49	7137.82	16072.8	7319.38
bssR	1.91	0.76	1327.16	1265.22	1315.63	2865.49	1699.15	2519.2
ivy	1.91	0.81	1401.58	2249.39	3293.71	3984.46	4882.85	3359.88
yebO	1.91	0.76	480.21	744.61	983.34	944.56	1670.16	1278.74
yghD	1.9	0.73	5.59	6.82	6.5	11.79	13.9	8.11
yegK	1.9	0.88	1.24	1.7	1.22	1.19	3.21	2.86
yahN	1.89	0.86	6.58	3.52	5.71	15.82	8.49	4.09
wzxB	1.89	0.61	72.36	111.54	119.06	216.53	133.91	189.17
nikE	1.89	0.78	4.5	3.34	3.6	10.93	4.88	4.97
carA	1.89	0.91	21.71	6.75	7.8	44.28	10.16	11.46
napB	1.89	0.99	13.68	4.31	5.17	36.18	3.62	2.55
ygeK	1.89	0.95	0.5	1.7	0.92	2.86	0.43	2.71
ais	1.88	0.86	2.09	2.14	1.54	4.13	3.83	2.47
yadD	1.88	0.78	16.96	8.35	12.11	29.8	23.6	12.69
bglF	1.88	0.76	1.01	1.09	1.05	2.17	1.95	1.52
yohF	1.88	0.67	37.29	48.03	64.59	52.23	142.53	63.29
fixC	1.88	0.98	0.37	0.17	0.99	0.53	1.48	0.62
cyoE	1.87	0.83	379.9	451.04	706.08	917.97	1194.43	528.27
rssA	1.87	0.8	185.06	212.22	360.62	326.22	632.96	343.78
ybbD	1.87	0.99	0.96	1.1	0.47	1.38	2.21	0.93
ybcM	1.87	0.35	35.02	50.05	58.76	77.64	102.76	68.9
potI	1.87	0.81	11.76	5.22	8.11	16.84	17.81	9.21
ydjY	1.87	0.9	6.05	3.33	2.4	12.01	2.8	6.59
trpT	1.87	1	425.85	0	0	785.5	0	0
yebC	1.86	0.53	154.9	150.22	179.63	288.99	330.89	221.83
yecA	1.86	0.64	105.49	132.06	201.61	224.43	363.05	161.85
yfeZ	1.86	0.77	21.75	45.45	54.04	50.25	101.37	55.49
ccmD	1.86	0.77	31.58	19.99	38.23	58.15	56.24	41.46
gntX	1.85	0.35	95.79	73.34	75.36	182.16	129.61	115.55
wbbH	1.85	0.5	32.87	74.35	81.76	112.39	99.58	114.06
asr	1.85	0.9	22720.6	48462.4	23925.7	37424.1	83024.8	42075.7
ddpC	1.85	0.83	4.93	4.44	8.95	8.57	15.14	7.41
ykgG	1.84	0.76	34.03	27.07	34.44	85.12	52.47	26.66
xapR	1.84	0.54	19.8	24.94	31.95	47.78	41.57	42.71
ypeC	1.84	0.67	223.54	124.77	155.49	460.56	234.57	179.71
ansP	1.84	0.75	5.89	4.52	4.27	10.25	6.88	8.48
narK	1.83	0.58	72.59	73.78	73.22	178.53	77.93	125.33
yfcC	1.83	0.8	3.53	1.63	2.37	5.95	2.95	4.22
bglG	1.82	0.97	1.13	0.64	0.28	1.62	1.14	0.82
ccmA	1.82	0.76	40.73	28.81	34.5	96.4	46.34	35.98
ypdE	1.82	0.81	1.37	1.66	1.68	2.61	3.27	2.21
yicH	1.82	0.74	62.69	60.37	86.96	93.36	182.92	74.29
glf	1.81	0.8	215.65	362.46	337.89	613.46	415.28	532.28
ybbJ	1.81	0.76	38.18	43.86	83.91	78.33	132.8	63.89
yciX	1.81	0.55	118.41	151.23	174.53	227.48	290.11	230.46
ymgE	1.8	0.74	400.58	246.97	383.28	450.49	891.77	376.89
yliF	1.8	0.75	8.55	10.13	7.35	16.5	10.42	17.84
dtpD	1.8	0.76	6.71	7.41	7.77	14.19	13.92	8.73
yebW	1.8	0.68	236.82	171.57	238.76	269.71	551.53	254.16
dcrB	1.8	0.86	974.71	1213.33	1357.24	1579.67	2734.22	1579.27
pyrH	1.79	0.74	125.04	133.9	218.6	248.56	372.69	163.3
rcsA	1.79	0.84	10.88	31.74	39.34	27.18	54.61	54.15
ttdT	1.79	0.89	1.19	0.74	0.95	2.32	0.93	1.72
ygcQ	1.78	0.87	2.75	1.38	2.57	3.41	4.57	3.06
ylbE	1.78	0.98	0	0.51	1.57	0.9	1.51	1.09
frdD	1.78	0.78	59.2	41.57	81.45	146.36	99.56	55.37
ygfS	1.77	0.85	3.23	3.96	4.52	6.01	8.33	5.15
yqiI	1.77	0.77	3.11	3.64	3.71	6.79	6.12	4.63
elaA	1.77	0.77	43.4	52.2	59.44	57.76	132.82	61.99
paaX	1.77	0.73	56.28	80.83	97.51	77.28	195.01	109.85
rpiB	1.77	0.94	10.53	19.14	46.8	24.62	75.12	21.64
frwB	1.77	0.9	10.33	7.71	8.34	14.09	21.99	7.14
ydbJ	1.77	0.47	189.81	233.86	268.87	321.83	458.64	357.38
waaS	1.76	0.72	16.19	35.65	26.23	44.94	38.15	46.51
narV	1.76	0.78	11.59	13.28	17.43	27.23	25.32	16.99
yfdS	1.76	0.98	1.3	2.08	0.64	4.36	1.5	1.58
yjgM	1.76	0.74	50.12	39.09	51.02	56.08	103.98	69.32
yebY	1.75	0.8	401.62	621.06	625.31	730.62	1075.77	880.22
dcuC	1.75	0.78	6.26	5.13	5.88	12.07	8.62	7.85
nhaA	1.75	0.85	114.59	122.41	223.63	237.95	322.25	180.41
yhjB	1.75	0.75	43.72	27.67	52.29	87.38	65.52	49.2
ymdA	1.74	0.74	37.95	41.75	46.62	73.2	57.44	77.1
tcdA	1.74	0.78	18.78	14.27	22.2	24.1	39.7	25.41
yacG	1.74	0.45	151.5	146.26	183.34	255.82	300.32	224.47
gatB	1.74	0.89	481.94	228.91	319.25	998.94	481.6	198.95
ftsA	1.73	0.86	166	176.61	242.93	282.35	420.29	231.55
ssrA	1.73	1	257825	0	0	439846	0	0
ylbF	1.73	0.99	0.19	0.66	2.28	3.05	0.83	1.54
ssuC	1.72	0.99	0.6	0.82	0.29	0.57	0.69	1.45
wzxC	1.72	0.86	1.71	1.6	1.34	2.45	3.12	1.94
mscL	1.72	0.89	1620.65	1952.45	2860.12	4230.44	3223.93	2845.9
tatA	1.72	0.6	385.92	494.81	520.14	791.45	722.56	746.27
recX	1.72	0.94	0.32	2.58	2.32	3.16	2.98	2.74
nudC	1.72	0.74	36.31	57.03	73.51	66.32	128.92	68.23
elbB	1.72	0.64	119.74	154.07	182.18	221.29	305.15	200.02
mgrB	1.72	0.59	328.91	370.81	593.88	623.43	768.38	672.98
yegJ	1.71	0.94	2.73	3.5	2.52	5.87	6.46	1.98
pgpC	1.71	0.9	408.35	520.84	750.62	649.59	1256.23	745.11
flhD	1.71	0.87	14.84	20.55	15.25	24.48	16.63	41.77
gtrS	1.71	0.62	14.82	29.58	33.81	39.39	43.83	41.19
hycI	1.71	0.78	31.17	46.86	53.61	54.25	95.7	57.64
yfcR	1.7	0.92	2.15	2.52	2.27	3.97	3.97	3.35
yedE	1.7	0.99	25.53	8.3	8.2	50.25	6.75	12.16
ybhQ	1.7	0.73	218.95	199.33	336.88	357.08	510.02	320.79
yjfN	1.7	0.76	308.89	235.59	334.72	428.5	668.48	282.22
napA	1.7	0.99	9.59	2.38	3.98	19.55	2.67	3.82
cbpM	1.7	0.74	96.48	129.47	246.39	221.7	315	199.15
ccmE	1.69	0.81	13.49	15.7	19.63	28.74	24.32	24.58
nudG	1.69	0.86	13.54	8.71	12.26	18.29	22.63	13.48
yaeH	1.69	0.87	648.24	658.72	656.32	1324.64	1078.38	695.88
hycH	1.69	0.88	5.38	4.19	7.64	9.35	10.9	6.97
cysK	1.69	0.93	425.23	1256.19	706.02	1558.71	971.42	1253.09
rzpR	1.69	0.9	3.56	5.58	5.77	4.58	8.26	7.74
cysM	1.68	0.86	8.83	14.17	14.93	28.51	16.97	14.44
yehL	1.68	0.96	0.58	0.59	0.75	1.25	0.62	1.26
ubiG	1.68	0.75	27.08	27.1	27.52	48.48	40.56	40.08
yhaM	1.68	0.86	4.94	4.68	7.01	8.11	10.67	7.16
araF	1.68	0.87	3.03	2.61	2	4.57	3.43	4.17
ykgE	1.68	0.87	28.51	18.54	20.2	54.65	29.79	22.11
yhhI	1.68	0.8	3.75	3.41	4.3	5.97	5.37	6.75
tdcG	1.67	0.89	4.51	3.23	5.37	10.11	5.47	5.2
ycjU	1.67	0.99	0.72	0.98	0.88	1.71	1.85	0.69
yjgN	1.67	0.86	2.51	2.43	4.18	3.4	5.1	5.65
mhpD	1.67	0.86	9.16	19.94	21.69	19.82	23.3	36.49
nudB	1.67	0.59	75.28	65.12	89.38	147.76	109.99	101.91
trkG	1.67	0.64	25.34	46.74	48.84	60.49	62.39	65.37
gsiC	1.66	0.78	17.66	19.52	27.29	34.37	38.18	27.24
ygbF	1.66	0.91	6.65	6.04	6.94	9.52	13.34	7.64
mazE	1.66	0.81	424.18	501.52	749.52	708.36	1033.21	836.81
hydN	1.66	0.97	2.39	1.43	3.97	2.57	6.17	3.04
hyfA	1.66	0.99	0.26	1.05	0.75	1.1	0.22	2.04
livM	1.65	0.86	3.83	2.61	4.01	4.95	6.06	5.11
yobA	1.65	0.76	145.67	192.63	152.34	186.33	375.43	189.08
gatR	1.65	0.77	12.26	12.27	13.55	19.11	25.35	14.02
sapA	1.65	0.78	46.48	65.61	90.66	77.16	143.11	88.35
ybiY	1.65	0.99	0.18	0.72	0.78	0.5	1.36	0.76
yabI	1.65	0.76	88.12	76.7	131.41	114.69	210.12	127.13
ybiT	1.65	0.61	47.97	53.86	54.05	72.4	81.82	87.87
yshB	1.65	0.89	44.09	27.16	36.69	79.45	46.48	43.34
cspC	1.65	0.94	4622.06	3386	5266.89	6792.51	8912.45	4536.71
bacA	1.64	0.76	32.46	31.04	60.44	50.34	84.56	52.82
nikB	1.64	0.94	2	2.73	2.22	6.22	1.72	3.27
nhoA	1.64	0.73	68.68	57.01	77.84	101.3	134	75.15
yffO	1.64	0.9	4.16	5.16	7.25	10.85	6.51	8.79
ulaF	1.64	0.9	3.22	4.54	4.23	6.91	6.92	4.84
nagK	1.64	0.72	52.63	65.63	91.47	86.53	135.46	96.34
umuD	1.64	0.88	19.55	23.84	27.15	23.15	48.16	35.73
wbbK	1.63	0.74	52.77	89.76	94.62	116.8	114.04	131.95
yfdY	1.63	0.74	234.54	260.05	470.2	492.27	493.88	476.58
hldE	1.63	0.77	41.4	50.07	77.16	81.21	107.08	65.26
ydfB	1.63	0.9	19.58	18.36	18.94	21.04	26.31	39.07
ytfI	1.63	0.9	5.72	6.65	10.04	10.84	14.46	8.54
rhsC	1.63	0.8	7.87	5.78	7.55	11.11	14.05	6.88
yagP	1.63	0.93	5.59	9.21	13.04	8.67	19.62	13.52
dapA	1.63	0.92	360.3	527.62	599.76	626.17	952.34	660.97
gatD	1.62	0.94	402.51	291.01	299.21	767.67	415.11	337.82
moaD	1.62	0.85	69.31	111.16	188.25	125.01	253.31	171.36
yahA	1.62	0.88	14.93	12.65	10.47	27.2	12.47	19.35
bluR	1.62	0.91	177.07	235.9	234.29	221.19	473.87	275.42
citA	1.62	0.86	6.19	5.45	5.89	7.91	10.31	8.35
ydiP	1.62	0.86	13.16	12.98	14.29	23.56	21.73	16.08
yihV	1.62	0.9	3.17	2.76	3.11	4.79	4.99	3.96
gtrB	1.61	0.8	111.77	174.63	163.1	251.66	211.09	217.03
bioH	1.61	0.87	21.91	23.32	27.92	30.5	53.35	25.11
secE	1.61	0.78	298.08	272.78	410.57	385.72	641.33	440.3
yfbS	1.61	0.67	18.6	17.8	22.15	29.85	33.18	25.06
rfbC	1.61	0.73	131	163.22	158.26	274.76	192.45	218.42
ydiZ	1.61	0.74	228.95	278.57	245.5	380.77	443.21	307.04
ftsI	1.61	0.94	392.33	206.96	257.07	576.91	401.29	321.8
cynX	1.61	0.91	3.14	2.98	5.44	5.68	7.41	4.17
rclC	1.61	0.91	4.52	3.26	4.31	7.23	4.11	7.14
araJ	1.6	0.85	17.05	15.81	23.57	21.37	37.92	24.55
yqaB	1.6	0.67	99.13	120.19	113.07	176.68	175.51	147.28
yjeO	1.6	0.94	16.04	7.18	15.14	20.82	22.41	14.18
ybaA	1.6	0.85	34.34	38.62	55.55	61.96	71.33	58.57
rhmD	1.6	0.97	0.92	1.25	0.58	1.69	1.24	1.33
ydbL	1.6	0.81	57.94	95.14	124.54	109.26	181.43	118.75
eutM	1.6	0.99	8.05	4.03	3.96	6.15	11.08	6.23
ydeI	1.6	0.91	569.65	744.54	856.51	838.92	1226.69	1170.86
atpD	1.6	0.94	168.04	145.56	281.16	298.73	381.76	193.07
mntR	1.59	0.76	142.02	126.98	105.91	174.91	241.64	142.21
kdpA	1.59	0.92	10	6.75	10.43	22.56	9.89	8.42
ppdC	1.59	0.94	4.87	5.98	11.13	9.07	9.64	14.14
helD	1.59	0.78	37.95	48.09	63.75	60.41	96.65	63.27
tfaR	1.59	0.99	0.82	1.68	1.41	3.14	1.41	1.79
aaaE	1.59	0.97	1.39	1.04	2.05	1.4	3.11	2.02
pheP	1.59	0.82	18.23	13.68	15.04	27.92	18.73	24.04
sfsB	1.59	0.8	65.08	81.03	88.41	118.33	124.57	104.7
chbB	1.58	0.81	80.17	73.45	103.3	169.07	118	94.21
yibS	1.58	0.99	4.39	2.99	2.31	8.08	1.62	5.45
hsdS	1.58	0.9	12.45	9.96	9.93	24.15	12.26	12.15
yaiY	1.58	0.85	53.65	68.98	49.33	79.04	90.95	86.38
tolA	1.58	0.85	108	114.46	129.13	198.98	170.4	152.19
nikA	1.58	0.97	5.01	6.29	4.28	11.34	2.41	10.11
gltS	1.58	0.78	66.5	54.72	93.29	112.31	120.11	82.45
mokC	1.58	0.99	17.29	9.23	16.07	26.92	21.33	17.46
ulaG	1.58	0.87	12.16	11.83	15.08	17.41	22.56	17.53
nohD	1.58	0.99	1.16	1.97	2.34	2.07	3.73	2.31
ompG	1.58	1	1.05	0.59	0.51	0.5	0.6	1.9
yjdI	1.58	0.9	728.56	781.08	905.64	1325.45	1137.23	1102.85
yciA	1.57	0.74	89.03	91.2	81.36	159.82	113.99	115.12
yahD	1.57	0.97	3.13	1.78	2.88	5.22	3.81	2.65
gudD	1.57	0.87	14.13	14.69	20.3	17.87	32.9	20.67
murD	1.57	0.86	86.31	88.94	137.47	147.66	198.44	106.2
leuU	1.57	1	85.29	0	0	132.56	0	0
nirC	1.57	0.99	7.83	1.2	3.6	14.85	2.52	1.7
ytfE	1.57	0.94	31.43	25.49	18.08	61.05	24.16	26.78
cdaR	1.56	0.91	16.09	14.32	17.78	33.39	23.92	13.06
leuP	1.56	1	252.24	0	0	389.88	0	0
gmhB	1.56	0.77	108.54	150.83	152.31	198.26	237.82	161.09
ybeM	1.56	0.85	48.89	44.81	69.1	53.95	117.33	62.8
sra	1.56	0.97	9742.67	16799.6	9688.45	22101.7	15786.8	15235.9
wbbJ	1.56	0.78	182.72	204.02	208.88	341.3	262.34	269.41
gntP	1.56	0.97	6.11	6.49	9.26	14.64	13.03	3.84
rhsE	1.56	0.91	5.12	3.7	4.46	7.77	6.06	5.68
tadA	1.56	0.82	193.9	193.31	275.18	265.61	405.13	285.92
rlmH	1.56	0.74	56.67	76.14	88.76	89.39	109.94	123.61
sgcQ	1.56	0.93	3.33	2.93	4.47	5.04	5.89	4.68
yggC	1.55	0.77	98.18	81.87	109.35	134.28	174.17	110.22
yneO	1.55	0.8	4.63	4.35	5.64	7.43	7.19	6.67
cobT	1.55	0.85	19.59	26.81	41.05	34.97	54.05	36.38
yjhI	1.55	0.99	3.6	1.09	2.36	7.45	1.89	1.31
psuG	1.55	0.99	0.84	0.92	1.61	1.44	3.04	0.37
pncC	1.55	0.92	29.17	31.78	45.56	36.78	75.51	39.79
ynbD	1.55	0.91	5.01	5	5.58	8.04	7.56	7.09
sohB	1.55	0.93	162.24	215.82	230.49	266.83	350.27	258.12
yiiM	1.55	0.85	82.56	81.82	138.07	105.53	203.34	122.36
mmuM	1.55	0.92	10.15	12.12	20.95	22.54	22.99	16.45
metC	1.55	0.9	21.93	51.56	57.2	39.21	94.28	51.49
ftsB	1.55	0.76	194.31	198.06	169.68	342.09	200.6	282.34
narG	1.54	0.97	120.73	128.16	135.46	260.31	100.26	202.45
yhfA	1.54	0.93	355.13	434.34	492.42	500.84	753.23	584.06
obgE	1.54	0.86	29.61	16.52	27.97	41.64	36.57	28.91
creA	1.54	0.76	70.28	67.91	91.56	107.34	125.45	96.91
menE	1.54	0.8	22.94	18.5	28.23	39.86	33.24	27.12
ydjO	1.54	0.96	1.77	3.48	2.32	3.38	3.55	4.13
eda	1.54	0.87	106.97	108.16	204.43	184.57	268.56	138.82
prpE	1.54	0.94	2.34	2.34	3.64	4.07	4.96	2.85
pnuC	1.53	0.77	87.71	91.96	114.25	145.1	153.49	122.03
yggR	1.53	0.99	0.97	0.99	1.42	1.38	1.25	2.22
cdsA	1.53	0.8	69.74	68.51	119.06	137.58	131.96	96.39
gstB	1.53	0.82	79.57	108.34	140.66	126.23	207	131.91
ybfL	1.53	0.99	0.56	1.8	1.53	1.39	2.03	2.22
ybaM	1.53	0.99	10.72	5.98	9.34	12.56	16.76	7.78
ycgL	1.53	0.83	101.49	240.58	165.03	213.05	290.46	218.97
yccT	1.53	0.94	4.52	6.98	7.2	6.14	10.03	10.54
mutY	1.53	0.75	38.23	48.15	49.39	62.28	64.46	67.99
ymgD	1.53	0.83	66.5	92.32	136.8	123.34	153.04	143.36
slyB	1.53	0.97	5286.89	5363.41	6818.31	7568.1	9656.8	7641.54
yceK	1.53	0.99	9.69	7.55	3.57	8.93	13.1	7.54
yaiL	1.53	0.78	111.39	80.74	87.7	156.2	140.04	105.22
csiR	1.52	0.97	11.43	11.37	19.66	19.78	28.05	11.75
yfcL	1.52	0.75	116.57	116.14	148.46	171.02	175.18	199.13
birA	1.52	0.8	33.83	37.56	49.87	45.88	74.49	50.75
agaA	1.52	0.97	2.56	4.27	5.87	4.48	7.34	6.19
yhaO	1.52	0.97	3.2	4.53	5.77	6.45	9.07	3.44
yeeO	1.52	0.87	51.99	54.77	75.85	61.09	126.09	68.98
mlaF	1.52	0.84	142.87	152.31	166.63	178.11	271.69	205.34
lipB	1.52	0.86	97.87	164.5	149.7	137.37	250.59	194.66
glrR	1.52	0.9	13.48	12.5	18.74	24.39	23.19	15.7
hycG	1.52	0.98	1.23	1.68	2.73	3.24	2.47	2.54
yhiI	1.52	0.86	68.59	68.14	98.59	106.29	147.71	75.72
adiC	1.52	0.9	14.99	26.79	20.7	42.08	20.6	26.88
chaC	1.52	0.9	88.92	136.89	178.04	114.04	261.19	189.93
fetB	1.51	0.88	39.87	64.73	83.68	73.93	124.62	63.15
ybgK	1.51	0.89	32.32	49.62	81.06	60.35	104.33	61.14
yicN	1.51	0.94	12.55	10.69	17.98	16.47	24.58	16.69
ushA	1.51	0.86	64.47	78.28	97.91	116.55	130.42	90.23
ycaM	1.51	0.98	6.73	3.16	4.31	9.96	5.6	4.8
opgH	1.51	0.94	58.71	66.18	94.49	95.91	125.25	85.33
afuC	1.51	0.99	1.51	1.23	1.44	1.94	2.33	1.64
ydhP	1.51	0.91	9.85	12.88	13.92	14.3	19.61	17.72
greA	1.51	0.76	117.17	135.41	142.21	182.52	176.18	201.48
ycgH	1.51	0.92	5.54	5.33	5.62	9.05	8.15	6.1
yahI	1.5	0.99	0.66	0.45	0.73	1.19	0.43	1.08
yhcM	1.5	0.82	25.19	29.3	29.6	38.49	46.34	33.11
ccmC	1.5	0.94	27.6	18.82	28.38	54.85	27.23	23.75
menC	1.5	0.89	31.31	37.56	78.41	70.45	75.56	57.93
ybhI	1.5	1	0.22	0.45	0.32	0.16	0.47	0.72
ycdX	1.5	0.84	106.32	146.17	140	151.06	223.51	173.69
yqfA	1.5	0.97	197.59	261.47	370.74	283.69	518.16	345.73
waaU	1.5	0.86	21.17	54.13	34.56	56.85	47.4	50.24
rsmJ	1.5	0.89	26	36.03	56.24	42.64	60.76	61.31
hda	1.5	0.83	95.13	109.19	111.38	105.33	182.95	153.06
ogt	1.5	0.76	73.43	80.12	75.31	105.18	109.98	106.78
yfjH	1.5	0.92	11.71	15.86	14.47	21.03	19.44	18.67
fimC	1.5	0.99	20.88	16.46	9.14	40.49	9.35	17.2
yadH	1.5	0.78	58.15	64.51	84.36	113.5	97.02	78.45
yeaR	1.49	0.97	1456.86	1543.95	1220.41	1701	2186.15	2052.03
napC	1.49	0.99	29.85	12.5	15.44	54.75	15.08	12.54
ynfA	1.49	0.99	25.59	14.81	20.64	31.12	37.78	15.76
yciH	1.49	0.94	25.59	23.7	33.09	38.73	33.21	43.79
nuoJ	1.49	0.87	141.95	101.25	135.22	239.98	172.45	115.58
nrfD	1.49	0.99	0.66	1.24	2.55	1.42	3.26	1.44
ycdU	1.48	0.99	0.64	0.98	1.41	0.46	1.65	1.97
asnA	1.48	0.89	45.15	33.17	52.38	67.86	76.02	35.88
pyrE	1.48	0.94	14.26	12.74	13.23	15.5	23.9	16.24
chbR	1.48	0.89	29.59	38.95	35.89	37.82	61.68	44.71
ydfG	1.48	0.94	282.36	360.29	379.12	402.61	540.5	471.69
frvX	1.48	0.94	5.45	6.94	7.5	10.13	8.75	8.88
ybjJ	1.48	0.94	3.13	4.19	5.87	7.29	5.73	5.4
ulaC	1.48	0.99	1.7	2.32	4	2.43	4.38	4.19
glk	1.48	0.87	74.85	100.63	144.54	172.29	146.16	121.19
yfcD	1.48	0.86	206.14	228.79	217.92	329.82	295.78	281.63
yiaF	1.48	0.99	2911.3	3512.63	4568.68	3443.79	6732.73	4890.03
yffR	1.48	0.94	71.11	76.97	79.34	71.35	165.13	73.16
wbbL	1.48	0.87	31.51	59.55	41.95	68.38	59.57	56.01
yaiW	1.47	0.92	120.82	120.83	158.54	177.6	204.2	168.74
hybB	1.47	0.99	7.1	3.84	5.23	12.66	5.53	4.47
rhsD	1.47	0.93	3.58	3.47	5.22	5.49	5.9	5.49
inaA	1.47	0.94	244.21	190.34	236.1	335.55	375.17	208.51
rimJ	1.47	0.84	84.2	128.63	125.5	130.65	183.8	148.23
eutK	1.47	0.99	15.44	8.81	13.24	27.98	14.36	9.83
amiC	1.47	0.82	46.71	56.83	71.26	73.57	82.17	84.13
adhP	1.47	0.9	19.36	34.71	51.67	47.42	54.79	41.13
kefC	1.47	0.85	22.03	22.83	36.29	41.27	39.72	29.64
rmuC	1.47	0.81	24.99	28.04	30.15	35.15	44.59	34.09
ypfH	1.47	0.9	43.14	54.06	78.4	68.58	106.05	62.76
yncI	1.47	0.98	1.65	2.66	2.43	3.22	2.7	3.48
dauA	1.47	0.92	10.9	13.78	19.18	22.07	21.66	16.02
ydcD	1.47	0.99	2.29	5.13	2.89	5.15	2.81	6.64
ypdC	1.46	0.94	21.16	26.35	34.31	27.15	53.64	29.64
yfgM	1.46	0.9	92.54	122.39	162.07	146.02	222.99	140.74
ubiA	1.46	0.91	112.49	116.78	169.4	182.35	222.38	134.63
yjhB	1.46	0.94	15.17	14.32	18.05	27.66	22.18	15.14
rtcA	1.46	0.96	12.73	8.89	18.08	18.23	19.89	15.88
dcuR	1.46	0.94	28.29	34.09	31.03	41.14	55.06	30.55
ycjF	1.46	0.86	72.1	67.01	86.77	83.04	111.09	114.66
ycaD	1.46	0.87	77.77	83.76	100.56	90.92	139.66	126.21
hcaE	1.46	0.94	9.97	12.49	11.19	14.44	18.44	12.87
znuC	1.46	0.91	22.97	28.34	27.4	34.7	36.81	36.06
pstA	1.46	0.97	10.45	14.38	19.2	14.72	21.79	23.27
tauC	1.45	0.99	0.76	0.78	1.41	1.09	1.8	1.11
yaaW	1.45	0.94	15.04	13.42	13.85	20.59	19.97	17.17
yajC	1.45	0.99	831.11	1187.76	1496.16	1476.29	1617.32	1654.95
creB	1.45	0.89	38.44	47.12	57.5	58.99	78.31	54.95
rfbA	1.45	0.98	245.41	247.9	272.02	477.39	239.51	329.23
ubiI	1.45	0.83	44.1	51.63	64.9	76.5	69.07	72.08
gatY	1.44	0.99	736.39	565.47	690.77	1305.21	845.69	543.27
ydjI	1.44	0.99	3.02	1.41	0.97	2.43	2.76	2.05
ygjH	1.44	0.99	24.18	23.28	26.55	42.78	48.11	7.57
yjeT	1.44	0.99	17.54	15.77	8.23	26.27	17.83	13.31
murA	1.44	0.87	70.04	69.55	66.76	91.53	103.55	83.55
yadI	1.44	0.98	13.6	14.4	21.63	24.1	20.01	23.12
rimP	1.44	0.85	144.98	135.22	119.43	203.17	171.43	167.15
accD	1.44	0.98	260.54	286.84	365.72	348.22	469.01	405.87
mraZ	1.44	0.91	202.59	274.88	321.43	289.19	427.69	349.89
fdnG	1.44	0.99	21.44	9.04	13.59	36.28	9.49	14.73
hofM	1.43	0.99	6.68	4	3.43	5.8	6.96	6.17
yfeX	1.43	0.86	51.05	56.46	82.22	85.43	92.92	74.58
endA	1.43	0.98	11.6	11.86	9.2	14.69	15.92	13.43
glcE	1.43	0.99	2.1	1.02	1.99	3.87	1.29	1.96
dedD	1.43	0.87	50.72	69.82	90.73	99.25	95.63	87.25
cobS	1.43	0.97	19.1	16.93	30.5	27.35	33.76	27.41
gpp	1.43	0.94	60.49	84.24	91.28	67.92	152.49	91.33
ulaR	1.43	0.95	17.75	24.49	23.7	24.23	35.38	28.33
ascG	1.43	0.94	18.58	24.7	20.6	31.31	32.23	21.87
ykgL	1.43	0.99	37.39	15.11	19.9	52.57	30.96	14.57
yegX	1.43	0.98	7.9	7.1	6.54	9.39	10.94	8.53
uidC	1.43	0.99	2	2.04	2.21	4.29	2.57	1.72
ydjJ	1.43	0.99	1.51	1.75	1.34	2.82	2.21	1.32
mgtA	1.43	0.89	32.9	32.89	38.09	44.44	52.4	41.54
yhcO	1.43	0.98	796.91	693.25	987.93	1185.32	1120.91	997.38
ftsW	1.43	0.94	104.62	102.64	141.21	170.55	176.33	114.37
rpmG	1.42	0.99	3217.7	3236.05	3856.25	5240.02	3855.48	4736.77
ilvH	1.42	0.99	20.22	16.41	18.21	24.82	32.56	15.13
ttdR	1.42	0.99	3.89	1.85	1.75	6.54	1.16	2.7
ycjQ	1.42	0.99	1.65	2.86	4.09	4.29	4	3.26
entS	1.42	0.99	3.53	2.24	1.86	1.08	4.02	4.94
ydjL	1.42	0.98	3.52	4.1	6.7	6.93	6.3	5.85
msrC	1.42	0.99	421.32	485.09	567.51	484.95	830.38	631.17
ybhN	1.42	0.94	36.13	48.15	84.13	51.75	94.34	74.45
nei	1.42	0.98	15.75	18.76	27.47	21.7	36.85	22.56
dsbB	1.42	0.88	85.93	92.85	114.38	168.21	115.31	105.92
ydjX	1.42	0.99	4.22	4.09	0.65	6.04	0.95	5.48
panE	1.42	0.91	41.89	56.42	66.21	60.75	91.7	63.55
waaJ	1.42	0.86	45.02	64.04	63.73	78.27	66.48	85.6
aroL	1.41	0.96	102.85	149.49	148.93	94.76	273.08	155.79
yfeR	1.41	0.97	16.01	21.6	24.1	23.42	36.47	20.88
ftsQ	1.41	0.92	133.37	151.83	168.02	186.4	241.63	168.31
ygbA	1.41	0.95	62.88	63.56	57.52	106.68	70.18	68.92
ybjN	1.41	0.99	455.43	578.45	556.88	675.07	508.61	953.86
uspB	1.41	0.99	846.24	915.71	1076.95	1152.86	1414.19	1179.25
yebG	1.41	0.91	247.4	316.31	209.11	289.85	420.35	312.16
ydeO	1.41	0.99	0.83	0.85	1.22	1.78	0.89	1.35
ynbE	1.41	0.94	123.08	120.39	152.01	177.5	197.8	145.34
ligB	1.41	0.99	3.56	3.01	3.73	5.24	4.76	3.68
ygeR	1.41	0.92	42.6	42.58	41.55	49.35	68.42	49.24
mntS	1.41	0.94	1010.91	567.48	1203.21	1405.86	1201.86	1064.69
creD	1.41	0.99	5.6	5.89	6.11	8.36	8.53	6.35
ygbI	1.41	0.9	62.7	52.43	54.39	70.08	89.62	63.69
yegS	1.41	0.92	103.15	108.49	115.96	134.92	179.51	114.8
yoeA	1.41	0.94	25.57	15.04	14.1	27.28	24.42	21.23
tmcA	1.41	0.94	23.89	33.59	46.52	32.53	64.65	37.39
yzgL	1.41	0.99	10.09	8.85	7.44	14.46	10.54	10.46
rssB	1.4	0.99	195.25	197.26	226.85	207.84	386.8	211.02
ycbF	1.4	0.99	5.33	4.54	3.76	3.82	8.97	4.83
yjhQ	1.4	0.99	1.73	1.38	1.49	2.9	1.74	1.68
yfbP	1.4	0.99	10.23	7.1	7.95	10.65	11.99	10.66
ybgC	1.4	0.94	266.64	340.24	388.42	277.5	477.68	554.65
yggE	1.4	0.99	443.81	847.58	795.47	565.17	1387.85	736.15
rhsH	1.4	0.99	4.68	8.82	8.87	8.94	13.23	6.96
waaQ	1.4	0.91	78.56	116.5	100.28	110.77	136.02	141.33
gatA	1.4	0.99	799.15	451.53	506.76	1364.27	586.2	370.96
yqhA	1.4	0.99	491.18	547.19	632.06	754.22	657.14	787.04
setA	1.4	0.96	18.08	16.98	20.63	28	25.91	18.95
astE	1.4	0.99	3.1	2.89	5.28	7.23	5.46	2.13
ydeQ	1.4	0.99	1.21	0.59	1.14	1.24	1.19	1.38
ybbP	1.4	0.94	20.66	25.94	42.45	32.59	51.21	30.59
murG	1.4	0.93	94.61	111.89	125.83	150.54	147.46	136
insG	1.39	0.97	15.09	15.63	11.29	21.1	16.34	18.1
yfiF	1.39	0.92	77.27	74.67	101.11	113.28	123.6	91.71
ymfD	1.39	0.98	27.74	22.47	19.92	35.99	24.46	32.51
yegT	1.39	0.98	3.21	3.79	3.64	5.13	4.67	4.21
yfiE	1.39	0.94	40.81	57.37	68.99	52.05	97.9	65.33
rutG	1.39	0.99	7.6	6.56	6.74	7.83	11.34	8.02
ydiM	1.39	1	0.52	0.18	0.67	0.37	0.11	1.23
yfdP	1.39	0.99	10.87	10.38	9.94	8.72	14.59	17.04
phr	1.39	0.99	24.14	45.06	68.88	36.81	88.79	49.97
dgcZ	1.39	0.99	253.92	220.5	238.19	307.34	311.75	314.98
selA	1.39	0.93	19.05	21.65	33.1	32.98	31.6	31.19
ydhQ	1.39	0.99	222.56	181.99	245.48	278.48	312.35	254.16
sbmC	1.39	0.93	224.83	200.77	197.36	289.1	306.18	215.57
rplO	1.39	0.99	1455.02	1010.72	3125.74	2993.75	2490.84	1671.37
ydiK	1.39	0.94	74.33	75.74	118.86	112.96	133.81	100.04
yfiH	1.39	0.91	65.57	72.36	110.95	101.33	122.59	97.18
yffN	1.39	0.99	5.99	2.92	3.15	6.13	4.05	5.59
thiI	1.39	0.91	70.71	64.34	68.25	90.05	80.11	96.68
napG	1.39	1	6.35	1.55	3.51	13.32	0.78	1.32
tus	1.38	0.96	23.26	35.19	26.02	30.15	38.68	41.14
fepE	1.38	0.99	0.42	0.66	0.62	0.6	0.6	1.01
ybjQ	1.38	0.94	451.22	328.28	488.03	454.35	655.34	529.26
ascB	1.38	0.97	13.85	13.9	17.23	15.87	22.48	19.69
ybdH	1.38	0.92	27.84	36.87	46.05	37.17	57.1	47.97
pqiA	1.38	0.91	55.4	54.17	63.65	77.18	81.52	64.58
cusR	1.38	0.99	15	23.14	30.96	22.81	34.93	30.65
prc	1.38	0.99	157.65	179.16	192.96	226.68	243.43	212.66
bolA	1.38	0.99	3634.67	3330.86	4848.39	4863.21	5614.06	4694.02
aegA	1.38	0.99	5.42	4.19	6.46	7.65	6.45	6.71
dmsC	1.38	0.99	6.4	4.24	9.97	10.21	11.63	4.38
oppF	1.38	0.99	171.54	176.53	211.52	301.96	219.38	200.03
pphA	1.38	0.99	11.77	12.45	14.17	15.14	19.84	14.3
melB	1.38	0.9	21.87	27.41	32.81	34.51	36.66	34.4
kduI	1.37	0.99	4.15	6.56	13.07	8.38	14.92	6.57
ycjT	1.37	0.99	1.53	1.52	1.8	1.89	2.21	2.12
mglB	1.37	0.99	390.03	299.9	266.25	728.41	431.2	61
rpoZ	1.37	0.99	429.59	447.39	531.17	426.04	932.13	421.68
pgpA	1.37	0.94	120.16	102.05	154.02	128.1	219.47	130.22
garR	1.37	0.99	26.22	12.41	13.28	31.94	16.41	19.67
yciW	1.37	0.99	2.38	3.91	2.99	6.42	1.2	4.77
yjiC	1.37	1	0.95	0.91	0.56	1.09	0.65	1.38
thiQ	1.37	0.99	5.19	3.85	3.99	9.38	3.5	4.42
moaB	1.37	0.99	256.97	393.68	501.47	346.91	617.68	496.38
yidK	1.37	0.99	1.93	0.75	1.36	2.24	1.9	1.07
ycjG	1.37	0.99	22.72	30.09	33.6	25.52	52.14	31.54
ddlA	1.37	0.94	61.13	91.04	101.05	94.38	118.28	110.26
wcaJ	1.37	1	1.92	0.23	0.92	0.81	1.75	1.23
ygeO	1.37	1	2.77	1.35	3.5	2.27	3.74	3.45
lomR	1.37	0.99	0.59	0.81	0.95	0.43	1.28	1.22
rnhB	1.37	0.99	21.95	24.16	35.08	35.98	37.52	29.93
parC	1.37	0.92	29.7	31.74	36	42.54	44.41	37.63
yphA	1.37	0.98	80.99	47.08	78.39	112.8	76.39	76.91
fliY	1.37	0.99	312.8	409.92	383.48	465.81	565.59	374.54
yejO	1.37	0.94	17.2	19.96	25.23	21.89	33.7	23.48
fimG	1.37	0.99	4.07	3.42	4.85	9.42	3.23	3.86
thiP	1.37	0.99	6.08	3.88	6.21	11.51	4.05	5.48
tag	1.37	0.94	62.14	99.83	97.79	87	141.3	100.74
ycbJ	1.36	0.99	15.72	13.37	10.41	21.5	10.78	19.35
ccmH	1.36	0.99	14.09	9.41	11.6	17.82	13.54	13.92
hyaC	1.36	0.99	1.78	4.26	4.77	6.07	4.22	3.88
yfeH	1.36	0.91	41.56	42.24	50.55	59.31	61.02	51.14
leuE	1.36	0.97	27.92	38.08	40.61	46.71	47.59	41.59
ahr	1.36	0.94	55.72	62.8	102.21	95.11	95.57	89.39
cptA	1.36	0.94	71.59	90.77	116.92	86.46	151.07	115.39
xerD	1.36	0.94	52.27	64.21	75.36	68.07	100.95	73.81
fsaA	1.36	0.99	8.81	9.42	12.99	13.3	15.15	11.23
yhbT	1.36	0.94	170.81	176.55	206.33	240.34	282.38	178.48
msyB	1.36	0.99	778.02	722.58	616.51	840	956.49	924.03
ynjI	1.36	0.99	2.27	1.65	2.24	2.39	3	2.42
bamB	1.36	0.99	246.53	253.48	382.51	342.36	412.93	363.37
mraY	1.36	0.97	64.14	84	139.02	114.63	141.28	105.03
radA	1.36	0.99	10.05	11.13	17.67	21.42	14.82	13.17
ymfJ	1.36	0.99	11.24	17.07	8.28	24.15	4.39	20.02
yccM	1.36	0.99	6.61	3.11	3.36	7.37	3.29	6.4
cueO	1.36	0.95	16.59	28.11	39.91	33.1	38.51	35.01
ydfE	1.36	0.99	1.24	4.22	4.56	5.32	3.55	4.19
yhjX	1.36	0.99	49.62	142.2	219.91	95.76	277.48	133.12
yciY	1.36	0.98	454.58	296.98	541.64	747.27	303.51	616.86
allR	1.36	0.99	358.71	279.95	339.79	387.97	461.86	396.99
yhhH	1.36	0.99	6.58	8.13	2.73	5.89	6.01	10.44
ybjD	1.36	0.98	15.23	16.35	20.13	20.45	27.99	16.64
hisF	1.36	0.99	12.39	16.35	25.31	18.04	27.08	22.85
yfcZ	1.36	0.99	2555.41	2598.07	1945.33	3348.31	2592.82	3189.3
djlA	1.36	0.93	59.4	54.75	71.29	75.93	86.68	72.3
cydX	1.35	0.93	454.25	425.9	462.35	632.77	588.3	484.32
lplT	1.35	0.97	22.21	23.17	41.12	35.42	43.32	29.64
secG	1.35	0.99	1803.51	2169.9	2320.06	2310.19	2969.23	2688.99
paaZ	1.35	1	0.62	0.74	0.85	0.44	1.33	0.95
yjbH	1.35	0.99	8.13	7.91	10.1	8.95	12.82	11.25
ymgG	1.35	0.99	20.14	23.72	23.95	31.46	27.15	27.89
yfbN	1.35	0.99	5.06	4.35	6.65	6.62	8.52	5.11
nudF	1.35	0.98	41.35	58.27	60.95	48.82	92.88	59.27
lysR	1.35	0.99	13.16	12.77	15.29	17.39	20.16	14.44
gspH	1.35	1	2.48	2.53	2.28	0.44	4.53	3.82
mreD	1.35	0.98	59.08	46.23	61.63	81.85	58.03	73.32
cvpA	1.35	0.99	30.99	32.8	43.31	41.62	52.75	40.29
sdhE	1.35	0.94	357.15	311.27	299.81	453.95	355.93	428.17
yohD	1.35	0.94	108.8	81.81	116.35	96.08	151.24	140.66
hypC	1.35	0.99	1.73	4.34	3.84	6.63	3.98	2.94
alsE	1.35	0.99	7.03	5.26	8.69	7.47	12.09	6.58
tmk	1.35	0.99	20.17	30.69	34.43	29.94	42.72	34.08
tolR	1.35	0.94	68.08	84.07	93.03	120.71	90.51	99.06
argO	1.34	0.99	46.42	101.9	151.29	51.2	202.15	113.65
nrdR	1.34	0.93	110.51	106.7	126.18	127.64	155.07	150.19
glpG	1.34	0.99	53.01	85.11	93.11	59.32	142.95	83.95
codB	1.34	0.99	12.03	8.29	10.34	17.23	13.04	8.45
rlmM	1.34	0.98	63.09	72.94	117.09	78.46	137.73	97.9
gltK	1.34	0.99	18.95	29.98	35.68	33.84	40.23	31.56
fbp	1.34	0.99	166.57	188.69	151.88	226.58	215.67	198.25
iraD	1.34	0.99	22.09	27.39	19.54	46.03	16.24	26.52
ymfA	1.34	1	1.37	1.63	0.76	1.47	2.06	1.24
waaZ	1.34	0.99	25.2	39.04	30.04	40.08	28.04	52.17
atpH	1.34	0.99	233.27	240.91	384.57	399.33	383.9	285.73
tufB	1.34	0.99	346.67	288.9	318.72	475.73	367.99	362.11
yecN	1.34	0.94	133.56	143	155.72	155.32	197.13	190.63
yjjI	1.34	0.99	5.8	5.21	4.13	9.33	2.63	7.61
ybjM	1.34	0.99	12.11	9.11	10.16	13.76	12.21	13.64
yhbV	1.34	0.99	5.57	3.92	3.44	9.52	2.47	4.82
treB	1.34	0.99	339.85	210.92	222.89	662.33	169.18	149.51
pabC	1.34	0.99	22.41	28.04	27.87	29.31	36.37	32.39
ybjS	1.34	0.97	25.69	33.97	29.15	35.24	38.56	37.73
znuA	1.34	0.93	58.04	68.54	72.21	80.22	88.62	79.93
mlc	1.34	0.97	32.97	35.88	48.6	43.52	65.71	35.74
yihL	1.34	0.99	6.88	5.75	12.6	12.09	11.46	7.89
ydgC	1.34	0.99	31.95	33.64	29.43	38.36	42.43	38.52
yeiE	1.34	0.94	81.98	95.2	105.93	109.99	129.3	114.03
yfbT	1.34	0.99	92.88	138.25	186.41	155.27	241.08	114.9
tauD	1.33	0.99	5.56	3.66	5.05	5.57	6.06	6.18
folP	1.33	0.99	18.78	23.59	27.96	42.35	24.15	21.59
yehT	1.33	0.99	33.55	27.81	29.09	49.94	38.09	25.3
rspB	1.33	0.99	6.66	8.65	11.18	6.65	17.3	8.42
nepI	1.33	0.99	12.06	17.08	19.25	17.47	22.57	20.1
fdhD	1.33	0.94	50.35	69.32	70.87	62.9	81.55	93.81
ycdZ	1.33	0.99	53.59	52.3	90.1	97.9	59.05	88.94
fhuB	1.33	0.99	10.91	3.85	8.33	8.67	10.89	9.36
rep	1.33	0.98	14.91	14.27	12.26	16.22	17.59	18.24
mtlD	1.33	0.99	161.73	202	166.98	213.73	248.37	198.19
nsrR	1.33	0.96	224.22	186.25	231.61	233.03	266.42	304.66
rhaT	1.33	0.99	6.86	6.34	9.78	8.3	13.64	6.2
aroE	1.33	0.99	165.59	185.73	217.79	191.89	280.14	232.74
yiaG	1.33	0.99	5487.21	5261.39	5943.57	7966.61	5994.06	6924.94
yajR	1.33	0.94	45.69	42.9	45.94	53.84	58.78	55.13
atpI	1.33	0.99	301.25	189.31	221.71	442.17	220.93	233.01
bamE	1.33	0.99	2203.83	2850.02	2449.53	2361.8	3662.8	3304.86
phnM	1.32	1	0.42	0.66	0.82	0.6	0.96	0.81
yeaQ	1.32	0.99	6781.77	3206.73	4075.14	7624.84	5457.2	4532.76
yhfS	1.32	0.99	3.93	5.65	7.29	4.58	10.5	5.38
yjjW	1.32	0.99	3.11	2.87	2.96	5.76	2.51	3.18
murR	1.32	0.99	4.05	5.02	6.1	4.74	9.81	3.87
coaD	1.32	0.99	38.15	35.44	53.33	49.94	52.61	54.41
yjjQ	1.32	1	0.65	0.74	1.76	2.8	0.75	0.79
rplV	1.32	0.99	1494.39	1022.56	2223.97	2474.52	1987.91	1342.26
sgbU	1.32	1	0.55	1	0.95	1.05	0.79	1.33
ung	1.32	0.98	78.48	87.84	95.27	94.06	144.81	80.85
chbG	1.32	0.99	5.89	7.32	11.01	9.05	12.49	8.09
yhiL	1.32	0.99	1.18	1.88	1.3	2.25	1.44	1.85
parE	1.32	0.97	48.54	56.47	69.15	78.72	68.2	67.89
chbA	1.32	0.99	28.79	18.1	24.2	31.57	34.81	21.21
glpT	1.32	1	83.53	250.24	349.74	341.44	361.73	112.11
paaY	1.32	0.98	138.64	146.09	192.74	171.41	240.05	172.7
emtA	1.32	0.99	45.14	36.06	50.19	50.62	56.79	54.84
yniA	1.32	0.99	246.44	267.95	258.79	310.96	365.97	274.33
ycjP	1.32	0.99	0.56	0.64	1.24	1.34	1.29	0.54
yfgO	1.32	0.99	23.93	22.71	33.42	35.35	31.7	31.6
rimL	1.31	0.94	64.91	76.55	79.72	86.26	96.04	90.15
ubiF	1.31	0.99	50.88	61.97	118.92	73.26	118.1	89.52
dsbE	1.31	0.99	5.94	5.02	6.46	7.7	7.3	6.57
ybeL	1.31	0.99	934.19	1222.98	1048.14	943.38	1805.94	1162.34
yhdY	1.31	0.99	4	2.93	4.95	3.07	7.38	3.84
preA	1.31	0.99	10.86	6.62	7.81	17.93	8.24	5.28
hofQ	1.31	0.99	1.78	2.52	3.19	3.1	3.18	2.77
thiF	1.31	1	1.46	1.14	2.77	2.39	2.15	2.12
citB	1.31	0.99	10.2	15.33	9.57	14.94	14.55	13.96
insP	1.31	1	1.1	2.49	1.62	3.66	0.94	2.39
malI	1.31	0.99	6.75	5.75	9.05	8.57	9.37	8.46
xdhC	1.31	0.99	10.85	12.56	12.12	16.96	17.82	8.83
mdaB	1.31	0.99	188.26	251.93	216.71	203.21	363.43	232.64
artQ	1.31	0.99	82.79	115.31	201.39	123.31	193.51	166.47
ftsL	1.31	0.99	66.43	79.42	97.28	93.91	129.09	71.36
srlD	1.31	0.99	388.22	200.82	216.15	417.47	314.86	266.55
grcA	1.31	0.99	71020.4	61067.1	67517.5	90408.3	66253.3	90802.1
hypB	1.31	0.99	5.24	10.61	10.13	12.69	4.35	15.48
nagZ	1.31	0.97	64.01	67.15	79.27	80.67	105.46	69.67
ypdI	1.31	1	1.72	3.51	2.11	4.1	3.44	2.08
yibB	1.31	0.99	138.56	226.73	216.7	204.52	235.92	272.62
yagL	1.3	0.99	7.91	6.78	7.32	9.71	8.55	8.85
hpt	1.3	0.99	271.07	327.37	300.52	357.93	394.65	346.21
astD	1.3	0.99	6.83	4.59	5.74	9.17	7.53	4.34
rhtC	1.3	0.99	13.47	17.68	40.47	19.3	40.44	25.64
dinQ	1.3	0.99	120.29	79.46	256.25	169.6	206.88	173.19
ydcO	1.3	0.99	9.4	11.53	11.48	14.23	16.05	9.06
norW	1.3	0.99	1.95	1.71	2.46	2.99	2.75	1.82
slp	1.3	0.99	939.75	1432.74	1154.09	1235.94	1811.36	1224.69
yfeD	1.3	0.99	77.13	68.21	68.98	125.44	70.47	67.91
livF	1.3	0.99	3.54	4.82	3.26	4.43	5.32	4.49
ypfM	1.3	1	15.79	8.97	9.7	18.84	6.79	17.18
garK	1.3	0.99	8.82	6.29	9.04	10.66	9.6	9.3
djlC	1.3	0.99	6.85	10.38	13.06	9.66	15.05	11.83
yedA	1.3	0.99	3.09	4.68	4.8	3.44	6.49	5.22
ydhU	1.3	0.99	11.65	9.31	11.1	14.96	11.75	12.68
fimE	1.3	0.99	20.36	19.29	19.1	26.14	24.79	20.91
waaC	1.3	0.99	91.6	124.81	160.47	130.02	182.57	141.64
hyfJ	1.3	1	5.34	2.6	3.93	5.46	4.59	4.43
rluA	1.3	0.99	90.66	46.16	78.8	106.56	91.74	64.39
shoB	1.3	0.99	37.03	31.9	84.75	61.42	70.4	53.74
garD	1.3	0.99	6.13	4.73	4.59	8.49	5.44	5.1
yegW	1.3	0.99	18.81	23.64	19.63	22.4	28.17	25
yehB	1.3	0.99	1.27	1.08	1.03	1.82	1.31	1.06
gspI	1.3	1	2.09	2.56	1.85	1.79	3.23	2.73
glmM	1.29	0.99	81.3	81.67	112.53	110.7	139.82	79.71
yjhC	1.29	0.99	153.08	78.79	102.21	210.17	91.6	109.74
uhpA	1.29	0.99	35.8	25.32	35.24	55.1	26.65	36.63
ddlB	1.29	0.99	126.68	120.04	167.26	156.89	201.95	138.93
mtr	1.29	0.99	10.53	9.6	14.21	9.44	19.52	12.05
moeB	1.29	0.99	43.36	55.55	87.96	65.43	78.38	81.25
nagE	1.29	0.99	47.36	43.68	60.3	88.73	59.41	33.77
mdtL	1.29	0.99	3.36	1.46	1.88	4.23	1.85	2.24
yagG	1.29	0.99	1.48	2.02	3.28	4.09	2.16	2.15
ydjA	1.29	0.99	62.64	71.57	103.92	90.53	108.95	85.91
rluC	1.29	0.98	67.43	51.58	53.09	69.49	73.25	66.34
tnaB	1.29	1	83.49	94.46	73.93	169.78	118.79	11.11
soxR	1.29	0.99	111.02	62.05	69.81	76.35	144.81	70.7
wzxE	1.29	0.99	16.15	19.79	34.97	27.29	34.73	22.25
cbdB	1.29	0.99	12.36	33.33	42.88	37.39	39.05	28.81
ligA	1.29	0.99	39	41.65	60.14	48.79	63.57	56.59
argB	1.29	0.99	10.16	12.05	12.73	9.6	17.12	15.18
nfsB	1.29	0.99	334.1	425.85	412.75	335.05	646.43	420.19
trmD	1.29	0.99	239.69	144.66	283.61	354.21	243.59	206.88
ynaI	1.29	0.99	93.78	129.46	119.85	127.96	138.13	148.52
gshB	1.29	0.99	151.74	219.72	246.9	193.79	345.19	194.65
kdpE	1.29	0.99	11.41	15.4	18.19	14.34	19.62	20.11
nlpE	1.29	0.99	192.96	165.95	232.21	218.5	286.23	203.32
ygcN	1.29	0.99	6.83	5.25	7.41	7.64	9.82	5.85
gudP	1.29	0.99	0.82	1.83	1.55	1.5	1.91	1.69
rhtB	1.29	0.99	6.61	7.63	11.99	6.19	12.46	12.54
hybO	1.29	0.99	11.99	8.85	8.73	17.18	6.67	12.59
ppsR	1.28	0.99	43.54	54.34	42.55	68.87	51.44	49.86
yhdE	1.28	0.98	55.82	79.56	86.77	89.08	87.08	91.22
mglC	1.28	1	86.67	45.15	45.92	152.1	51.43	11.67
gspM	1.28	0.99	19.14	22.84	19.39	17.62	27.92	28.27
gcvH	1.28	0.99	383.36	377.9	454.97	578.08	470.29	413.85
dcuB	1.28	0.99	5.77	4.9	4.86	7.59	4.25	7.18
yfjP	1.28	0.99	8.22	8.35	11.58	11.25	13.98	8.35
yjhP	1.28	1	1.69	0.72	1.4	2.42	1.27	1.07
mcrA	1.28	0.99	13.82	21.3	22.88	16.54	31.91	20.33
mtn	1.28	0.99	262.23	385.19	340.57	421.85	409.23	353.65
ybbA	1.28	0.99	25.05	39.18	57.08	33.57	61.26	48.85
aidB	1.28	0.99	39.91	54.49	79	63.97	74.98	67.56
glpB	1.28	0.99	13.78	44.6	40.35	62.45	38.79	15.27
folB	1.28	0.99	8.98	9.63	6.94	12.87	8.83	9.62
lsrR	1.28	0.99	9.6	6.43	6.22	9.01	11.53	6.12
glpQ	1.28	0.99	224.87	366.05	501.71	486.9	547.08	248.88
ccmF	1.28	0.99	7.72	5.98	9.4	13.14	7.54	7.19
focA	1.28	0.99	343.72	404.65	289.39	440.14	248.58	586.5
fimB	1.28	0.99	30.11	42.13	31.64	58.5	36.7	30.2
thiK	1.28	0.99	39.42	44.5	52.04	47.69	66.32	48.04
yibG	1.28	0.99	2.39	3.5	5.04	4.41	4.41	4.46
gltL	1.28	0.99	87.42	108.69	105.13	108.39	143.8	107.61
yjbT	1.28	0.99	20.94	36.27	28.36	21.88	36.5	44.34
rhmA	1.28	0.99	4.52	4.82	3.62	5.91	4.73	5.13
ppsA	1.28	0.99	121.31	72.09	86.67	186.3	62.89	92.26
gldA	1.28	0.99	19.59	19.8	16.76	24.17	20.17	23.66
bisC	1.28	0.99	13.93	16.56	22.53	16.95	25.19	20.91
frmR	1.28	0.99	89.24	88.93	157.67	113.88	170.69	112.06
tusC	1.28	0.99	36.84	73.27	110.53	65.33	112	82.09
yigZ	1.28	0.99	41.07	49.19	59.03	48.54	77.7	50.48
ytjB	1.28	0.99	19.09	24.87	26.88	23.84	34.1	26.28
yphE	1.28	1	0.31	0.71	1.39	1.2	0.81	0.98
ccmB	1.28	0.99	9.76	8.61	8.07	14.67	7.58	10.02
pflC	1.28	1	1.62	2.45	5.29	1.8	5.56	3.52
paaH	1.28	0.99	1.55	1.51	1.96	1.9	2.09	2.01
gatC	1.28	1	822.57	423.08	600.81	1302.58	549.86	367.22
ybfC	1.27	0.99	9.42	16.43	18.78	12.3	17.63	23.31
serB	1.27	0.99	10.1	12.67	13.81	15.64	13.87	14.3
dapF	1.27	0.99	48.42	81.03	122.56	69.89	123.09	103.44
ribC	1.27	0.99	212.72	202.4	273.48	248.32	301.76	269.42
tsaC	1.27	0.99	120.96	160.82	164.27	134.57	220.11	173.92
yehU	1.27	0.99	33.43	26.69	24.98	50.43	25.45	26.77
bcr	1.27	0.99	54.88	64.81	82.16	76.33	77.06	87.23
yeeL	1.27	0.99	2.1	2.86	2.98	2.15	4.25	2.94
hslR	1.27	0.99	68.34	83.29	81.04	82.69	94.22	100.87
dapB	1.27	0.99	57.24	68.76	87.62	93.81	88.03	71.21
hcaT	1.27	0.99	8.86	5.38	7.14	11.31	6.67	7.84
yadL	1.27	0.99	4.17	3.02	4.42	6.34	2.91	4.91
pdxK	1.27	0.99	25.76	33.86	41.93	29.73	53.38	36.17
gabT	1.27	0.99	13.68	17.48	35.33	30.72	25.33	22.18
tdh	1.27	0.99	249.9	336.39	467.56	351.54	544.64	336.28
yidJ	1.27	0.99	2.22	2.31	2.57	2.57	2.36	3.53
kdpB	1.27	0.99	8.94	7.3	15.62	19.98	11.46	6.04
arnT	1.27	0.99	38.01	30.15	34.42	40.9	42.54	38.81
gntU	1.27	0.99	2.47	2.09	6.07	4.38	4.86	3.25
ycgV	1.27	0.99	8.86	8.11	7.95	9.46	10.08	10.18
ydcK	1.27	0.99	117.16	134.65	110.9	107.42	188.35	133.12
ybjI	1.27	0.99	13.54	14.64	18.96	15.24	25.12	14.88
yqeB	1.27	0.99	6.6	4.7	6.01	5.01	9.6	5.71
tatD	1.27	0.99	21.17	32.45	34.18	25.99	49.24	27.21
pcm	1.26	0.99	52.88	51.17	73.86	67.8	73.84	68.51
rsxE	1.26	0.99	12.48	8.97	13.21	14.62	9.36	17.61
ucpA	1.26	0.99	167.65	140.55	171	220.42	191.13	156.06
yicO	1.26	1	2.37	2.42	3.05	2.03	4.58	2.49
ydiY	1.26	1	12.27	8.37	8.74	8.04	8.41	18.87
arnE	1.26	0.99	47.93	62.16	82.07	51.15	89.3	85.23
tnaC	1.26	1	111.57	15.79	17.07	156.78	12.67	9.16
citT	1.26	0.99	1.73	2.21	3.02	3.55	2.32	2.5
alkB	1.26	0.99	15.52	21.83	27.88	16.33	33.16	26.75
nrdD	1.26	0.99	22	13.99	12.24	30.66	12.63	14.78
glxK	1.26	0.99	3.31	3.1	4.57	4.14	5.45	3.3
lsrC	1.26	1	1.07	0.73	2.83	1.54	1.45	2.45
umuC	1.26	0.99	8.46	7.47	9.44	9.09	11.88	8.85
ynjB	1.26	0.99	9.47	11.62	10.57	16.28	9.66	11.88
ydjE	1.26	0.99	2.21	2.3	2.91	3.16	2.8	2.87
rcsD	1.26	0.99	144.18	180.83	178.95	194.32	195.44	205.96
pagP	1.26	0.99	17.45	33.39	33.6	18.54	39.2	41.25
alaS	1.26	0.99	158.84	176.23	207.06	219.6	239.22	176.24
zraR	1.26	0.99	27.38	20.95	26.68	25.92	33.48	29.03
truA	1.26	0.99	91.27	78.13	89.73	104.03	108.88	92.85
purP	1.26	0.99	27.96	22.29	35.22	33.29	37.34	29.62
prfB	1.26	0.99	110.9	115.39	136.04	130.86	148.98	147.17
tdcE	1.26	1	6.26	2.16	6.84	11.82	2.6	3.79
ydjF	1.26	0.99	71.35	81.98	69.6	82.53	63.86	120.59
ytfT	1.26	0.99	3.85	2.41	3.4	5.73	3.31	2.57
pppA	1.26	1	12.28	5.72	5.17	14.8	7.37	5.66
zapB	1.25	0.99	6220.77	6696.47	7384.13	8219.72	6823.97	8993.08
yjjV	1.25	0.99	15.79	21.53	32.97	23.19	36.55	21.44
ydiR	1.25	0.99	2.69	3.55	5.08	3.61	5.2	4.39
phoB	1.25	0.99	23.57	28.24	32.71	17.7	48.6	31.54
yddG	1.25	0.99	7.16	9.76	9.76	12.56	7.85	11.3
yraQ	1.25	0.99	16.68	11.89	24.37	21.07	21.52	19.26
eutC	1.25	0.99	9.78	10.18	17.95	11.71	17.58	14.71
srlE	1.25	0.99	53.12	32.18	27.03	76.55	31.54	25.65
glpC	1.25	0.99	22.14	67.25	52.85	89.62	51.87	22.79
ydhZ	1.25	0.99	108.26	86.64	127.99	131.37	100.85	149.46
ydaY	1.25	1	3.49	3.33	7.71	3.49	6.59	6.57
kdpD	1.25	0.99	17.64	17.04	24.05	23.92	21.59	23.34
metF	1.25	1	8.15	35.52	33.04	13.45	40.07	34.84
ykfA	1.25	0.99	5.85	7.6	8.21	11.25	8.33	5.97
yqjF	1.25	0.99	42.58	52.05	52.4	43.73	65.64	62.38
dfp	1.25	0.99	34.27	45.67	42.6	44.45	52.04	46.72
ycaQ	1.25	0.99	9.22	7.86	9.81	10.09	11.67	9.66
ygbK	1.25	0.99	3.52	3.41	2.49	3.68	3.96	3.44
yejK	1.25	0.99	41.98	38.66	40.63	48.91	45.93	47.73
fecD	1.25	0.99	11.88	8.1	15.44	13.23	13.76	14.36
amyA	1.25	0.99	101.54	120.1	133.24	125.98	153.1	134.18
rdgC	1.25	0.99	102.14	130.55	120.05	121.25	149.76	140.93
etp	1.25	1	3.89	6.02	3.9	5.06	6.07	5.13
yidB	1.24	0.99	113.56	147.59	138.51	114.48	189.52	160.48
mreC	1.24	0.99	40.76	43.49	62.18	63.91	53.62	52.92
ruvB	1.24	0.99	43.88	46.11	54.09	48.09	66.61	52.46
cobU	1.24	0.99	24.58	18.73	27.06	29.41	29.84	22.66
yccU	1.24	0.99	114.4	87.63	142.21	117.98	170.85	108.46
ydfI	1.24	0.99	3.67	3.98	4.86	3.87	4.74	5.96
ilvY	1.24	0.99	21.02	25.41	37.35	24.28	39.33	32.93
dmlA	1.24	0.99	5.67	4.96	5.46	4.58	6.5	7.59
yliE	1.24	0.99	9.95	15.31	9.41	16.08	7.86	17.21
iaaA	1.24	0.99	48.05	46.69	69.02	67.42	58.32	64.86
trpR	1.24	0.99	65.66	77.04	89.67	84.37	98.4	86.53
lpxB	1.24	0.99	32.98	33.07	44.05	44.87	38.28	45.26
trpC	1.24	0.99	9.16	11.14	15.46	10.79	18.54	11.61
cbl	1.24	0.99	7.47	10.41	8.69	12.36	8.28	10.6
fabA	1.24	1	972.82	631.2	810.43	1219.1	738.71	875.35
yedI	1.24	0.99	21.84	18.65	26.36	21.92	29.58	25.83
tyrR	1.24	0.99	81.29	105.77	117.64	84.91	157.33	107.64
kbl	1.24	0.99	140.2	156.76	229.98	220.46	217.08	168.52
ybgJ	1.24	0.99	32.44	51.12	70.31	51.63	67.36	57.71
dtpA	1.24	0.99	49.26	30.51	42.35	53.11	29.27	62.19
rpoE	1.24	1	486.52	609.48	915.06	522.53	1006.9	772.61
yqeA	1.24	0.99	23.18	27.35	27.31	21.81	40.16	27.5
ompX	1.24	1	9097.87	11680.1	11829.9	11306	12606.7	13960
galU	1.24	1	882.31	1217.24	1211.14	1017.71	1635.72	1148.02
mlaB	1.24	0.99	238.96	241.67	316.61	330.73	338.02	249.36
ubiJ	1.24	0.99	61.22	88.29	115.01	61.2	116.05	110.2
yicG	1.24	0.99	22.99	32.75	25.23	34.76	23.51	36.7
selB	1.23	0.99	19.51	24.45	34.43	30.03	29.14	31.29
yiaJ	1.23	0.99	62.85	54.78	61.95	65.26	66.52	77.18
pdxB	1.23	0.99	49.29	60.69	83.3	74.38	71.64	76.77
rimK	1.23	0.99	52.63	42.8	56.57	75.63	51.72	48.97
crl	1.23	1	2041.42	1789.69	1982.33	1725.79	3191.76	1738.48
waaB	1.23	0.99	93.7	112.64	98.9	135.05	93.65	127.17
lysA	1.23	1	4.63	15.85	12.25	5.55	12.79	19.5
yjgL	1.23	0.99	61.06	75.27	75.65	72.88	88.04	83.69
ychA	1.23	0.99	209.92	230.19	260.14	223.06	314.93	267.71
yhaH	1.23	1	1389.41	1073.02	1276.7	1176.37	1893.25	1227.5
ybaL	1.23	0.99	46.79	38	53.56	47.19	66.38	44.95
cyoD	1.23	0.99	199.02	189.54	291.23	365.92	247.25	165.58
kdgR	1.23	0.99	217.08	288.03	266.05	253.82	345.06	287.53
yjhU	1.23	0.99	95.49	107.65	115.17	128.3	98.76	143.22
yafT	1.23	0.99	10.24	13.97	11.69	16.4	10.02	15.59
yafJ	1.23	0.99	32.27	42.19	43.33	46.52	47.02	42.06
yagM	1.23	1	2.77	3.15	1.91	3.44	3.18	2.55
ugd	1.23	0.99	32.74	39.02	36.59	38.56	47.12	38.97
hyfE	1.23	1	0.73	1.65	1.07	1.39	0.42	2.29
hyaA	1.23	0.99	3.95	5.39	6.34	6.87	5.22	6.14
yicC	1.23	0.99	148.01	183.04	190.55	173.52	225.64	199.8
ydhT	1.23	0.99	3.11	3.97	3.86	4.73	3.84	4.23
yebZ	1.23	0.99	41.96	53.4	56.38	46.62	72.31	54.45
emrD	1.23	0.99	19.45	18.99	17.18	25.95	17.19	21.65
yceM	1.23	0.99	29.05	49.05	81.85	47.23	77.14	56.28
yjdK	1.23	0.99	64.32	97.14	81.49	57.86	87.77	136.15
xylB	1.23	0.99	13.24	16.13	24.07	18.65	24.54	17.56
ypeA	1.23	0.99	103.03	108.16	179.17	84.4	199.5	159.46
ypfG	1.23	0.99	29.34	22.27	27.08	31.19	33.29	26
yffL	1.23	0.99	72.79	81.83	81.56	87	94.31	90.46
yphC	1.23	1	2.82	3.65	5.81	3.62	5.5	4.85
tyrA	1.23	0.99	39.82	38.48	51.54	42.73	58.2	47.47
ygeH	1.23	1	0.69	0.39	0.25	0	0.79	0.58
alaA	1.22	0.99	97.09	138.86	138.13	115.66	163.85	148.03
yhaJ	1.22	0.99	27.81	34.92	55.13	30	67.2	34.99
aroH	1.22	0.99	45.99	55.01	53.56	65.66	50.96	61.71
yedR	1.22	0.99	60.39	51.18	81.38	45.1	103.12	70.11
argD	1.22	0.99	12.54	12.43	18.96	13.15	20.35	16.42
norR	1.22	0.99	23.76	20.61	40.17	31.94	37.1	26.77
pheT	1.22	1	220.22	157.11	209.32	251.13	216.32	207.42
eutH	1.22	1	6.18	6.23	9.2	4.98	10.51	8.96
yjjY	1.22	1	14.56	6.11	1.65	14.43	8.67	3.25
rseC	1.22	0.99	58.22	90.83	119.75	75.38	111.72	118.85
ispD	1.22	0.99	37.75	51.63	72.17	60.75	64.92	58
dapD	1.22	1	295.09	423.83	494.32	442.67	535.15	396.83
ynfF	1.22	0.99	8.4	11.41	11.9	9.89	12.99	13.37
yjfK	1.22	1	1.44	1.63	1.06	1.37	1.23	2.08
yhjG	1.22	1	82.27	82.58	126.51	91.94	137.67	100.1
rsxB	1.22	1	17.45	14.87	14.67	16.01	14.77	23.54
rpsE	1.22	1	1127.7	717.7	1486.5	1525.93	1207.31	1063.22
yhdZ	1.22	0.99	25.58	23.97	26.98	30.39	32.91	24
ecpE	1.22	1	9.1	10.9	9.33	13.99	9.36	10.63
fre	1.22	0.99	171.37	177.28	238.17	220.65	241.16	205.77
ybhF	1.22	0.99	73.89	78.96	130.15	88.53	117.08	115.87
intD	1.22	0.99	65.1	80.65	63.37	58.86	109.87	75.28
lexA	1.22	0.99	160.21	175.54	199.27	162.64	252.58	192.23
yffQ	1.22	1	5.01	4.84	4.92	8.38	4.31	4.85
yghW	1.22	1	6.03	2.24	5.66	7.85	3.3	5.17
yagA	1.22	1	1.37	1.21	1.81	0.78	1.41	2.68
yffS	1.22	0.99	38.79	47.05	36.77	41.6	61.85	35.5
ispF	1.22	0.99	32.56	39.92	57.69	53.23	50.35	44.15
ygaU	1.22	1	6425.98	4969.1	5891.31	6745.2	7289.82	5690.06
yqiA	1.22	0.99	77.31	81.76	105.76	101.41	92.14	109.24
ggt	1.22	0.99	8.88	10.19	16.89	15.31	12.77	12.75
glvC	1.22	1	0.68	0.47	1.22	0.98	0.76	0.99
lpxK	1.21	0.99	19.19	15.71	30.18	21.77	24.62	27.51
ompL	1.21	1	0.91	1.24	0.67	0	0	3.14
narJ	1.21	0.99	164.32	172.46	145.48	235.99	146.26	171.26
yccJ	1.21	1	3365.29	3195.64	3009.85	3645.85	3756.08	3528.43
gloB	1.21	0.99	206.54	268.42	234.24	258.13	304.93	240.77
ybaB	1.21	0.99	148.79	159.2	140.33	176.79	181.02	152.73
ftsE	1.21	0.99	128.62	119.4	184.18	163.26	166.61	159.75
tmpR	1.21	1	3.72	2.88	2	3.15	4.37	2.21
yecC	1.21	0.99	46.34	50.61	54.08	53.75	62.02	55.53
yjeM	1.21	0.99	40.34	54.72	54.81	50.4	64.67	54.26
ratA	1.21	0.99	267.1	375.1	348.33	259.79	469.62	389.04
prfC	1.21	0.99	76.06	59.85	62.49	92.87	55.59	79.9
yffP	1.21	1	2.39	4.71	5.29	3.43	4.8	5.79
pliG	1.21	1	544.72	623.17	505.35	630.01	561.96	725.48
fryC	1.21	1	1.52	1.47	1.31	2.17	1.63	1.19
yciS	1.21	0.99	459.84	232.73	300.11	343.95	454.3	332.16
yhcB	1.21	1	794.14	762.76	817.97	703.89	1189.19	782.04
srlA	1.21	1	109.73	69.29	50.96	132.71	45.25	89.97
yehY	1.21	0.99	20.86	22.78	37.58	27.92	38.81	23.84
yheV	1.21	0.99	179.87	249.59	203.76	205.88	308	197.75
ykfC	1.21	1	5.27	7.87	10.4	8.78	8.45	9.41
tdcD	1.21	1	4.57	3.38	10.78	17.02	1.91	2.37
glsB	1.21	0.99	20.78	23.57	20.84	25.86	19.19	29.66
thiG	1.21	1	2.05	2.79	5.43	4.69	3.52	3.57
yhbX	1.21	1	16.31	8.34	7.3	15.99	11.36	9.3
uvrD	1.21	0.99	22.34	26.13	37.22	29.17	31.26	36.33
ydcY	1.21	1	1163.84	1088.51	1265.95	1360.64	1108.14	1545.93
sdaC	1.21	1	235.1	91.46	100.66	253.3	55.36	192.34
flc	1.21	0.99	152.53	199.05	162.11	171.36	201.52	209.41
cmk	1.2	0.99	121.18	111.75	155.14	111.08	164.14	162.45
lpxM	1.2	0.99	74.55	98.02	114.56	97.25	118.86	106.3
ribB	1.2	1	67.35	197.7	115.11	61.2	168.98	199.32
asmA	1.2	0.99	49.13	40.24	39.54	59.15	42.11	45.6
rlmL	1.2	0.99	17.89	17.15	19.14	26.81	13.71	21.4
malY	1.2	0.99	30.15	38.73	31.44	30.27	49.88	32.23
yjgR	1.2	0.99	32.56	31.59	48.69	52.96	35.5	38.87
yqeF	1.2	1	33.26	31.42	52.07	61.98	53.41	13.57
yhiN	1.2	0.99	31.1	29.62	32.3	37.03	29.45	39.33
gpr	1.2	0.99	39.58	42.71	51.64	59.3	50.86	40.38
mepM	1.2	0.99	54.42	80.48	75.11	71.62	80.45	84.59
cybC	1.2	0.99	70.74	92.07	86.47	79.08	99.41	102.34
pldA	1.2	0.99	42.83	60.63	47.21	56.4	54.46	59.51
yhbS	1.2	0.99	55.45	75.61	122.35	78.07	126.33	75.23
ytjC	1.2	0.99	38.01	28.24	36.99	52	29.33	36.06
ilvI	1.2	1	5.13	5.93	8.77	7.6	8.42	6.11
aspS	1.2	1	89.4	91.32	118.06	119.38	107.89	108.48
lptG	1.2	1	200.74	180.22	246.99	225.92	251.72	226.67
tsf	1.2	1	1357.9	1125.07	1758.26	1867.69	1474.42	1416.95
mpl	1.2	0.99	78.48	67.54	95.77	91.01	88.14	92.87
ygdB	1.2	1	3.1	6.33	7.7	5.54	5.66	8.14
ybcK	1.2	1	1.55	1.06	1.68	2.81	0.71	1.5
rplC	1.2	1	1399.85	685.23	1205.45	1479.18	836.98	1441.69
potG	1.2	1	2.78	7.4	9.13	6.78	7.78	6.97
queE	1.2	1	263.36	302.62	390.96	268.53	489.11	301.72
yeeZ	1.2	0.99	143.72	198.87	217.61	165.83	245.19	213.96
ykfB	1.2	0.99	72.19	59.58	56.44	80.69	52.8	81.02
lgt	1.2	0.99	55.69	78.77	71.06	78.47	69.9	83.17
slyD	1.2	1	2826.84	3056.23	3399.03	2858.19	4196.91	3306.24
btuR	1.2	1	22.71	22.95	25.59	21.43	36.98	20.55
elfG	1.2	1	6.34	6.84	8.47	8.87	8.75	6.63
narI	1.2	0.99	141.58	115.28	155.99	188.77	127.75	148.85
lyxK	1.2	1	1.69	1.51	1.32	2.27	1.9	0.99
hrpB	1.2	0.99	18.39	16.66	23.41	22.15	21.12	22.3
hicA	1.19	1	46.38	17.64	30.9	35.77	35.28	35.59
hyaE	1.19	1	5.54	7.82	7	8.5	7.49	7.18
yafC	1.19	0.99	30.89	46.47	45.27	41.52	60.24	33.8
rlmI	1.19	1	14.85	9.49	7.72	15.76	7.98	12.98
ybaK	1.19	0.99	52.63	61.9	64.48	59.36	78.06	62.05
yegV	1.19	1	1.31	1	2.89	2.11	2.53	1.19
mlaA	1.19	0.99	142.84	133.71	186.69	169	192.69	153.95
aldB	1.19	1	8.21	7.2	9.6	6.02	11.91	9.82
yfjR	1.19	1	1.12	1.23	1.66	0.64	1.35	2.28
ymjC	1.19	1	14.87	14.82	5.9	13.11	12.79	14.11
moeA	1.19	0.99	31.81	42.07	70.98	45.92	49.98	65.52
wzzB	1.19	1	255.08	244.94	275.4	303.81	252.43	317.03
insK	1.19	1	3.15	2.4	3.82	4.78	2.71	3.23
higA	1.19	0.99	78.75	74.87	66.97	87.85	74.23	86.81
tdk	1.19	0.99	108.57	133.44	150.24	125.87	132.91	181.83
bglJ	1.19	1	5.36	2.54	5.32	6.67	4.41	3.89
rng	1.19	0.99	52.09	46.14	56.43	60.3	59.2	53.38
tyrP	1.19	1	18.89	14.3	17.57	21.46	15.68	20.13
mak	1.19	1	31.78	21.79	45.44	32.34	42.12	35.28
rluB	1.19	1	81.64	37.48	38.78	70.21	35.65	75.71
yebF	1.19	1	1092.76	875.11	1274.99	1412.52	1122.6	1086.46
yihA	1.19	0.99	196.04	221.43	199.44	173.97	290.83	221.32
eamA	1.19	1	22.63	22.13	22.88	25.13	27.91	22.4
yhjA	1.19	1	20.1	14.55	19.14	17.79	22.82	19.34
fadI	1.19	1	7.83	9.53	12.6	12.76	13.15	7.16
frmB	1.19	1	11.55	9.94	12.28	19.79	7	11.54
folA	1.19	0.99	205.9	198.71	187.86	221.89	212.13	230.29
lacZ	1.19	1	0.98	0.57	0.72	1.01	0.84	0.71
lspA	1.19	0.99	127.9	121.14	201.91	154.86	167.03	178.42
ydeA	1.19	0.99	66.41	58.93	72.68	89.05	68.96	62.52
yaeR	1.19	0.99	124.68	117.04	147.38	123.5	169.18	137.75
fryA	1.18	1	1.64	1.34	1.77	1.54	1.36	2.39
mltA	1.18	0.99	40.84	43.53	48.11	51.28	48.96	46.95
trmJ	1.18	0.99	171.51	145.43	165.19	178.22	176.99	182.41
potC	1.18	1	19.46	19.64	15.95	21.62	16.91	23.34
yfaL	1.18	0.99	6.52	6.14	8.43	7.59	7.56	8.27
aslB	1.18	1	4.22	2.87	4.14	3.66	5.16	3.52
rffH	1.18	1	23.09	26	41.03	30.51	33.86	35.07
gsiB	1.18	0.99	29.13	35.19	40.75	37.17	39.43	39.75
cvrA	1.18	0.99	22.27	23.55	28.07	20.44	33.3	27.7
smtA	1.18	0.99	58.85	62.18	78.75	67.03	76.34	77.82
xerC	1.18	0.99	49.63	68.77	93.91	52.69	102.31	77
plaP	1.18	1	90.15	63.06	45.89	79.04	41.36	107.3
ycjV	1.18	1	2.04	1.29	1.72	2.09	0.63	2.96
yohJ	1.18	1	512.41	542.59	956.48	548.04	897.93	754.48
yehQ	1.18	1	2.68	2.42	2.27	2.71	2.51	2.98
dcm	1.18	0.99	39.94	51.97	51.08	41.91	63.43	51.99
ftsY	1.18	1	138.54	137.85	167.21	132.44	207.19	147.29
hybF	1.18	1	7.85	10.07	14.97	14.55	9.92	12.39
yaiC	1.18	1	3.82	2.99	5	3.44	4.38	5.13
bcsB	1.18	1	4.93	4.37	5.82	6.47	4.76	5.58
yfjW	1.18	1	14.92	29.44	23.69	17.25	27.09	30.79
hemL	1.18	0.99	74.93	80.59	128.43	117.74	104.5	88.97
ydaV	1.18	1	1.48	2.02	2.49	3.03	2.73	1.07
truC	1.18	1	6.45	10.04	10.85	13.86	6.42	10.39
glnB	1.18	0.99	259.87	258.5	370.34	340.2	356.43	277.76
yraH	1.18	1	8.64	9.02	5.77	8.12	8.12	9.79
yjtD	1.18	0.99	55.61	69.89	68.08	65.17	81.62	66.03
yrdA	1.18	1	511.47	469.8	392.45	431.07	597.6	492.05
yagI	1.18	1	26	25.25	23.15	38.73	16.99	27.77
cynS	1.18	1	3.35	2.97	5.43	4.32	2.88	5.84
yajQ	1.18	1	1172.85	1278.07	1347.28	1359.54	1516.84	1303.82
hmp	1.18	0.99	29.83	34.26	33.8	39.3	36.13	32.6
psd	1.18	1	151.52	223.42	287.82	174.09	291	258.65
rsxC	1.18	1	11.72	10.17	7.75	17.39	5.92	10.05
ykgF	1.18	1	23.55	21.26	26.56	33.25	24.15	21.42
ynfM	1.18	0.99	46.46	56.32	54	51.75	60.74	60.38
ispU	1.17	0.99	74.8	73.89	74.06	90.81	73.94	82.23
lhr	1.17	0.99	7.25	8.46	10.13	8.72	10.17	9.48
alsK	1.17	1	5.77	7.76	7.38	7.29	7.88	7.88
nlpA	1.17	1	23.71	34.83	30.97	26.78	46.41	23.92
lolE	1.17	0.99	64.93	65.72	67.85	69.38	72.19	77.65
kup	1.17	0.99	38.77	40.15	45.38	44.16	48.3	44.13
sulA	1.17	0.99	251.99	258.37	278.11	282	301.34	284.35
mutM	1.17	1	136.83	81.6	76.71	116.14	120.84	89.8
hybD	1.17	1	30.3	36.54	40.66	35.63	37.03	45.82
htpX	1.17	1	2190.6	1712.47	2277.18	2142.59	2302.87	2367.23
atpE	1.17	1	1378.14	742.82	1082.56	1707.28	951.47	884.9
secF	1.17	0.99	128.48	129.03	160.16	155.87	136.6	168.05
rhmT	1.17	1	0.86	1.17	1.35	1.4	1.58	0.8
fdnH	1.17	1	14.81	5.35	13.02	26.32	6.29	4.27
purC	1.17	0.99	74.96	101.77	110.81	81.39	133.86	97.22
yciC	1.17	0.99	107.59	158.44	142.16	126.74	154.74	166.9
djlB	1.17	1	1.11	1.51	1.71	0.95	2.09	1.6
yfcP	1.17	1	2.92	2.79	3.88	3.35	3.77	3.39
ybjH	1.17	1	47.09	34.37	51.85	71.41	42.4	32.96
ydfZ	1.17	1	945.72	975.22	351.91	1167.23	180.35	1250.5
serC	1.17	1	282.7	436.65	425.34	298.6	526.72	418.44
yggL	1.17	1	810.63	556.05	665.02	816.69	817.89	592.72
dut	1.17	0.99	124.64	147.55	141.36	156.7	135.76	163.03
hycC	1.17	1	0.43	0.53	1.21	0.74	0.52	1.13
yccX	1.17	0.99	199.75	132.35	140.54	195.33	186.37	137.95
gmhA	1.17	0.99	163.88	165.67	168.6	231.99	155.22	160.45
ydbD	1.17	1	1.44	1.26	1.87	1.86	1.29	1.89
yqaA	1.17	1	81.33	77.04	97.64	79.07	113.93	85.18
hdeD	1.17	1	337.52	932.07	745.43	717.06	741.36	730.28
yfcJ	1.17	1	1.74	1.55	1.68	1.53	0.81	3.11
mdtO	1.17	1	0.77	0.58	0.68	0.88	0.53	0.84
menI	1.17	1	23.82	15.45	17.84	20.36	24.44	17.56
yoaE	1.17	0.99	20.38	22.96	24.59	24.11	22.32	28.18
dhaR	1.16	1	8.47	8.86	9.51	8.72	11.74	8.71
ydiO	1.16	1	1.23	0.84	0.71	0.98	0.82	1.19
dtd	1.16	0.99	162.56	146.73	158.06	173.99	179.47	157.18
maeB	1.16	1	134.33	115.02	108.85	147.38	153.86	87.87
yidP	1.16	1	1.32	1.95	2.11	2.84	0.76	2.56
apaH	1.16	0.99	45.51	53.51	77.98	66.26	66.35	58.97
yjcC	1.16	1	50.54	57.19	57.19	45.17	79.9	52.98
yidG	1.16	1	10.87	8.01	8.33	11.21	7.11	11.68
yneF	1.16	1	23.65	20.55	19.15	24.33	21.62	23.56
yhaC	1.16	1	0.27	1.09	0.88	1.52	0.69	0.48
mukF	1.16	0.99	29.95	34.01	40.54	40.17	37.15	36.28
dinG	1.16	1	12.26	12.81	16.82	11.46	17.23	16.67
rsmF	1.16	1	19.19	20.26	15.35	17.9	21.21	20.76
lplA	1.16	1	13.35	18.1	21.51	21.57	19.89	15.88
yebQ	1.16	1	11.15	16.92	14.4	15.47	11.07	20.18
uxaA	1.16	1	9.44	11.72	12.9	11.25	15.97	9.39
yiaD	1.16	1	51.91	40.78	36.67	53.79	36.41	52.59
yfcE	1.16	1	153.04	203.48	201.05	185.39	193.74	228.27
wzyE	1.16	1	20.42	17.5	20.64	19.72	22.18	21.84
cusA	1.16	1	2.21	1.88	2.55	2.52	2.12	2.62
yegQ	1.16	1	30.37	23.48	24.94	30.55	23.82	32.21
yggM	1.16	1	4.86	4.17	4.5	3.81	5.52	5.23
yigM	1.16	1	7.37	5.74	6.21	5.53	7.24	8.15
ybdR	1.16	1	18.09	22.59	24.32	19.89	23.56	27.18
ubiD	1.16	1	145.73	148.66	195.17	174.52	184.47	170.67
yehX	1.16	1	18.39	18.93	29.25	22.44	26.65	22.61
fes	1.16	1	4.59	3.58	3.87	1.5	4.51	6.95
efeO	1.16	1	8.26	9.64	8.66	10.02	9.39	9.55
yaaY	1.16	1	41.81	24.58	29.22	24.78	47.11	30.86
ydiJ	1.16	1	11.83	16.48	21.01	15.53	18.83	18.85
cbrC	1.16	1	32.76	28.01	36.01	35.77	35.79	33.51
ydhL	1.16	1	161.17	144.89	168.23	130.97	195.72	187.1
tyrS	1.16	1	191.68	246.63	274.68	277.21	220.41	277.08
abgA	1.16	1	1.45	1.64	1.51	1.03	2.69	1.14
ynfH	1.15	1	12.56	14.23	15.38	14.02	13.66	18.22
serS	1.15	1	334.32	521.46	494.66	427.08	543.05	484.69
lafU	1.15	1	5.22	3.56	5.23	5.68	6.29	3.18
lfhA	1.15	1	9.03	6.35	8.69	7.26	11.49	7.09
ecpC	1.15	1	4.63	3.32	4.19	4.92	3.22	5.17
dkgB	1.15	1	101.72	91.45	90.74	111.1	112.97	83.06
hypA	1.15	1	6.3	3.37	1.66	6.44	2.32	3.92
dsrB	1.15	1	1190.35	765.54	1362.37	1190.47	1019.29	1407.93
yqeJ	1.15	1	10.79	19.84	12.29	13.11	14.62	18.97
ybhJ	1.15	1	1.33	1.29	1.03	1.3	1.38	1.27
hybG	1.15	1	80.52	64.42	100.46	81.73	79.6	104.89
ygfF	1.15	1	8.91	8.54	12.98	11.85	10.58	10.47
ybjG	1.15	1	60.56	58.61	68.8	65.53	61.17	77.52
amiB	1.15	0.99	52.51	47.23	61.65	58.81	57.13	58.64
eutR	1.15	1	2.7	5.21	5.52	4.29	5.8	4.35
aroD	1.15	1	25.38	36.88	34.34	27.11	43.64	32.75
lsrK	1.15	1	10.11	8.38	7.67	12.49	8.35	7.69
dgoT	1.15	1	2.69	2.58	3.96	2.27	4.41	3.1
yihW	1.15	1	39.37	36.57	44.11	38.26	47.33	43.87
rplP	1.15	1	2055.1	1719.86	3572.96	3184.52	2862.56	1763.95
mmuP	1.15	1	6.97	7.97	12.43	7.09	9.86	12.48
glpA	1.15	1	12.6	36.94	42.43	44.7	28.92	24.4
srlQ	1.15	1	29.75	28.31	32.88	38.16	31.76	28.22
cca	1.15	1	60.53	86.37	143.02	70.81	127.65	109.09
clcB	1.15	1	6.78	6.59	3.7	6.84	4.1	7.84
infC	1.15	1	2002.11	1788.5	1929.35	2170.93	1975.67	2031.94
yhbO	1.15	1	92.78	173.62	261.4	94.98	235.95	228.44
csdE	1.15	1	72.54	62.07	66.82	78.94	65.74	73.27
recD	1.15	1	10.54	15.38	22.54	15.35	18.58	17.68
hsdM	1.14	1	22.54	14.96	15.88	27.45	11.87	19.09
pyrI	1.14	1	19.14	37.52	36.27	23	45.25	30
yahK	1.14	1	48.12	55.47	88.98	87.87	56.76	61.42
ypjC	1.14	1	1.03	0.55	0.76	0.33	1.28	0.75
ydhB	1.14	1	14.55	14.42	16.34	18.42	13.53	17.07
zraS	1.14	1	15.25	8.93	7.74	15.2	10.49	9.01
bioA	1.14	1	2.94	1.84	2.07	1.4	1.79	4.08
slt	1.14	1	114.29	156.87	176.93	142.59	183.12	151.31
mrcB	1.14	1	40.98	36.1	55.58	55.04	45.31	41.48
ygfB	1.14	1	193.6	204.34	218.24	167.16	266.6	224.75
exoX	1.14	1	34.77	50.82	45.98	42.63	49.55	48.72
yqeH	1.14	1	4.74	6.12	6.43	8.57	5.15	5.25
ycdT	1.14	1	6.16	8.71	8.22	6.82	9.39	8.43
pgsA	1.14	1	234.08	225.9	256.23	209.65	322.47	230.14
tsaB	1.14	1	26.54	15.16	19.06	28.27	19.9	17.45
rayT	1.14	1	13.95	13.84	13.55	13.62	15.27	15.41
yfeY	1.14	1	106.35	116.44	132.71	76.55	167.58	133.44
gsiD	1.14	1	16.1	24.2	21.94	21.32	22.33	22.99
ybfD	1.14	1	1.24	1.84	3.51	1.19	1.96	3.76
recB	1.14	1	14.97	18.9	23.97	17.74	22.72	21.05
acrF	1.14	1	6.15	5.3	6.93	5.97	7.3	6.35
yadG	1.14	1	42.75	58.76	63.01	67.81	65.03	41.64
nirB	1.14	1	37.05	45.66	33.11	47.38	23.85	55.2
frvB	1.14	1	4.24	5.49	3.93	4.67	4.3	5.76
yeaJ	1.14	1	28.8	25.56	21.07	36.1	16.57	29.58
yjjX	1.14	1	34.47	29.8	34.25	35.7	40.49	28.8
cohE	1.14	1	165.36	177.67	143.93	155.78	195.9	169.7
hslJ	1.14	1	495.28	610.04	565.81	448.52	560.06	793.18
glcB	1.14	1	22.24	25.43	35.78	34.46	25.38	29.32
ftsK	1.14	1	89.42	88.71	98.19	87.22	106.77	101.37
yffM	1.14	1	6.42	5.25	7.57	3.68	5.52	10.71
hypE	1.14	1	19.83	23.96	29.46	31.54	19.74	27.42
ytfF	1.14	1	40.2	29.64	48.42	34.41	48.63	42.69
matP	1.14	1	406.02	386.18	590.24	442.28	463.03	573
ygaC	1.14	1	165.2	176.62	242.49	164.52	218.79	239.39
yqaE	1.14	1	961.17	766.45	786.66	1033.94	675.39	1014.38
tamA	1.14	1	87.41	87.97	107.09	78.64	127.15	93.54
gltP	1.14	1	45.66	47.93	58.09	48.7	63.95	48.12
osmC	1.14	1	1072.62	1168	1212.54	947.44	1502.5	1218.95
ynjA	1.14	1	11.5	8.24	10.38	9.47	11.87	10.64
yobH	1.14	1	92.1	88.82	98.41	114.95	59.96	127.91
yafY	1.14	1	5.69	6.06	6.55	7.13	8.56	3.87
pgrR	1.14	1	55.96	65.91	62.96	62.06	76.93	57.02
truD	1.14	1	63.15	60.59	78.34	82.48	65.81	67.2
yijE	1.14	1	16.55	13.78	16.18	14.48	17.53	17.57
mntH	1.13	1	36.95	45.7	56.35	44.53	54.57	47.98
yaaX	1.13	1	408.78	212.41	151.61	405.82	228.56	203.26
kdsD	1.13	1	54.87	68.72	80.28	68.73	71.66	76.25
yhbP	1.13	1	6.4	8.73	12.05	7.13	12.84	8.51
yeiH	1.13	1	1332.79	128.06	117.35	1377.67	197.95	171.93
ygdD	1.13	1	20.33	18.76	42.31	26.84	28.46	30.66
lsrF	1.13	1	2.88	3.69	1.59	1.81	3.87	2.88
mog	1.13	1	175.87	152.51	147.42	184.6	176.17	146.5
purT	1.13	1	5.62	2.74	3.85	6.14	3.11	3.98
waaR	1.13	1	62.69	107.44	76.31	101.31	57.5	106.46
recA	1.13	1	203.37	237.31	260.64	237.2	267.94	237.3
ydaN	1.13	1	202	226.91	241.57	187.29	274.84	248.07
glgA	1.13	1	87.64	115.46	201.63	109.91	165.77	148.26
sdaB	1.13	1	89.56	24.87	57.5	96.37	23.12	68.16
bssS	1.13	1	4659.56	2045.44	3569.97	4380.71	3580.39	2999.85
yciE	1.13	1	149.16	245.04	264.37	238.62	190.12	271.58
yfeS	1.13	1	32.22	49.21	54.93	30.15	48.95	65.46
rtcB	1.13	1	7.59	9.04	11.66	6.63	12.39	10.64
ghrA	1.13	1	54.48	76.47	67.41	58.28	80.53	70.75
pitA	1.13	1	118.93	108.87	129.38	124.97	122.37	132.57
yeaY	1.13	1	300.29	239.36	297.68	255.27	372.53	254.88
ycbZ	1.13	1	52.89	62.54	53.65	50.47	66.76	61.93
narH	1.13	1	126.79	145.43	141.23	172.65	114.15	154.15
araH	1.13	1	10.72	9.6	9.78	8.48	13.76	9.4
yiiR	1.13	1	30.43	30.03	33.51	30.25	36.94	31.95
dmlR	1.13	1	17.09	25.63	21.66	23.98	23.8	20.21
ispH	1.13	1	46.15	39.62	51.39	54.21	42.54	48.9
ybhM	1.13	1	24.32	28.8	35.36	23.12	32.51	37.7
paoB	1.13	1	5.28	7.54	12.4	8.03	10.92	7.3
der	1.13	1	61.84	94.57	95.66	68.01	99.17	97.99
yehP	1.13	1	0.69	0.57	0.92	0.8	0.72	0.81
yhhL	1.13	1	39.76	55.02	36.2	38.53	47.77	52.61
symE	1.13	1	3.69	6.93	5.44	5.95	5.95	5.36
hflK	1.12	1	192.21	224.71	306.95	236	257.52	267.1
mzrA	1.12	1	145.54	237.18	206.34	174.31	223.8	221.64
nadR	1.12	1	81.05	80.15	95.69	81.98	108.79	78.32
intB	1.12	1	70.21	65.39	76.47	78.41	69.6	76.46
tusD	1.12	1	63.23	105.99	136.8	74.21	141.73	101.23
yegZ	1.12	1	2.22	3.03	4.37	7.43	1.91	2.15
alaC	1.12	1	25.23	43.62	47.61	37.78	45.14	38.74
yagU	1.12	1	109.36	61.79	84	115.45	86.98	67.61
thrB	1.12	1	17.6	20.31	29.68	23.99	22.7	24.31
rof	1.12	1	502.73	775.96	679.86	519.66	886.45	637.44
ygjR	1.12	1	67.5	85.84	91.01	82.94	96.7	76.02
pbpC	1.12	1	7.3	7.21	8.6	6.84	8.51	8.96
thiH	1.12	1	3.2	3.42	5.03	4.79	4.67	2.83
dhaL	1.12	1	17.46	68.71	86.21	37.15	101.02	36.19
ssrS	1.12	1	22748.2	0	0	25194.3	0	0
sixA	1.12	1	320.95	366.16	473.31	273.12	514.55	421.67
glcG	1.12	1	11.3	15.95	18.39	13.96	18.44	15.27
yibW	1.12	1	2.6	3.83	3.51	4.34	3.35	3.14
cmoB	1.12	1	52.14	50.5	58.66	60.49	54.33	54.92
csrC	1.12	1	20856.6	0	0	23071.7	0	0
zapC	1.12	1	98.56	117.77	104.78	108.69	113.26	116.03
mdfA	1.12	1	23.94	17.64	22.74	26.41	20.15	21.37
ygbT	1.12	1	4.13	4.34	6.59	4.68	7.39	3.49
frdA	1.12	1	24.26	24.28	23.41	34.13	17.11	25.2
dtpB	1.12	1	82.48	80.85	92.05	84.14	106.39	75.74
fucA	1.12	1	3.17	2.33	1.8	2.79	2.93	1.94
mepS	1.12	1	798.86	690.74	720.28	1067.64	504.98	772.96
yiiG	1.12	1	3.89	4.49	3.42	3.43	4.76	4.12
fepG	1.12	1	3.97	2.6	5.16	1.82	4.79	5.42
yeaX	1.12	1	4.25	4.68	4.46	5.85	4.78	3.56
yibT	1.12	1	1944.15	1785.02	1474.91	1933.95	2094.61	1414.96
thrA	1.12	1	14.42	14.9	18.94	20.57	14.77	15.25
zur	1.12	1	87.81	120.38	105.53	99.92	118.4	109.44
yniB	1.11	1	141.12	160.98	149.72	154.96	164.58	153.37
yjiS	1.11	1	12.44	3.91	9.87	6.85	6.58	13.19
rhtA	1.11	1	7.11	4.49	6.16	7.38	5.66	5.68
ispB	1.11	1	126.37	135.12	121.5	121.44	143.16	136.82
gapC	1.11	1	1046	1892.4	1326.84	975.9	1767.62	1709.89
rlmB	1.11	1	49.61	32.5	43.23	38.31	49.33	43.5
glrK	1.11	1	30.62	25.63	29.33	28.03	32.51	28.96
accA	1.11	1	127.95	137.04	154.53	159	122.75	159.06
cpsB	1.11	1	2.09	1.12	1.38	1.73	1.7	1.36
rob	1.11	1	346.24	527.63	512.62	445.5	487.34	513.1
yegD	1.11	1	5.95	3.18	2.32	6.35	3.11	2.79
yfiM	1.11	1	16.08	22.59	26.93	20.94	25.98	21.21
tpiA	1.11	1	3588.64	3906.83	3353.77	3327.76	4437.9	3555.81
hyfD	1.11	1	0.77	0.82	0.81	0.63	1.04	0.8
argH	1.11	1	15.86	18.49	25.24	19.58	22.13	20.09
clpA	1.11	1	349.18	436.91	582.07	352.75	678.09	369.61
yaiZ	1.11	1	54.11	24.77	37.15	49.9	50.35	20.44
yeiQ	1.11	1	9.36	7.41	11.66	10.94	11.48	7.03
rclR	1.11	1	6.65	5.41	4.49	8.2	5.72	3.62
rimO	1.11	1	25.84	17.94	12.37	23.02	11.77	25.4
cydC	1.11	1	31.54	38.01	39.8	33.88	37.21	43.17
appY	1.11	1	14.74	30.57	32.27	16.58	27.51	36.5
yjiR	1.11	1	17.88	16.76	20.26	15.2	26.42	14.84
mukB	1.11	1	41.9	51.88	59.78	52.11	57.76	49.05
yggF	1.11	1	2.29	1.67	1.93	1.64	2.25	2.13
ilvN	1.11	1	28.75	24.05	39.98	52.06	23.33	22.04
ydhK	1.11	1	11.92	12.41	13.99	11.91	13.69	14.28
glmS	1.11	1	245.19	297.79	308.18	282.35	275.31	330.44
rhsO	1.11	1	1.25	1.84	1.45	1.34	1.43	1.96
tehB	1.11	1	168.24	255	227.42	163.32	210.73	306.62
msbA	1.11	1	60.3	60.01	60.47	60.64	59.69	68.57
yheS	1.11	1	32.99	32.23	35.32	34.14	31.56	39.38
yjcE	1.11	1	43.54	39.08	48.52	39.88	51.92	44.01
insH1_5	1.11	1	7.56	5.05	6.29	9.91	2.35	7.94
cysQ	1.11	1	234.58	200.93	264.58	238.64	273.36	211.94
csrB	1.11	1	14961.2	0	0	16364.7	0	0
wbbI	1.11	1	121.31	204.03	155.96	168.29	124	212.72
aroP	1.11	1	40.45	45.05	64.95	43.78	65.02	45.44
hofB	1.11	1	21.3	18.18	17.46	23	16.65	20.08
yhfX	1.11	1	1.49	1.29	2	1.55	1.05	2.36
yidH	1.11	1	29.49	18.87	25.08	24.69	24.19	27.65
ygiF	1.11	1	23.77	30.59	43.7	30.39	37.43	32.99
qseB	1.11	1	25.83	29.52	30.15	22.27	38.67	26.9
hdhA	1.11	1	2255.52	2306.17	2186.76	2319.89	2444.6	2245.2
mngB	1.1	1	8.75	9.44	8.97	8.33	9.43	10.48
sucC	1.1	1	267.46	159.68	183.95	333.87	147.4	158.62
eamB	1.1	1	13.96	11.53	18.8	16.15	18.93	10.33
ttdA	1.1	1	1.21	0.94	1.91	0.5	1.49	2.01
roxA	1.1	1	105.81	101.8	133.67	108.63	117.25	127.62
fepC	1.1	1	7.93	5.41	5.13	3.6	7.32	8
sppA	1.1	1	81.02	96.52	102.13	85.24	98.7	105.67
dnaE	1.1	1	41.66	33.1	34.07	52.65	26.27	35.06
clpB	1.1	1	1903.98	1513.06	1878.32	1690.17	1829.68	1987.13
infB	1.1	1	123.27	97.06	131.28	142.29	108.89	113.65
yjbB	1.1	1	67.91	72.17	93.82	62.49	94.92	83.1
patD	1.1	1	4.65	3.55	5.23	5.55	5.05	3.3
yejG	1.1	1	831.95	814.12	908.9	688.22	827.56	1146.83
srlM	1.1	1	14.03	14.35	14.22	22.61	9.81	12.73
dsbA	1.1	1	1207.38	1868.08	1870.92	1440.09	1895.47	1744.55
waaL	1.1	1	39.59	58.95	45.71	60.3	35.88	54.27
yggT	1.1	1	47.61	62.47	61.77	64.61	51	62.63
dinF	1.1	1	13.04	15.45	17.37	12.78	18.2	16.1
potH	1.1	1	7.61	6.09	7.93	9.24	7.54	5.64
lolD	1.1	1	42.73	53.21	62.32	46.06	51.44	66.09
menD	1.1	1	22.01	26.41	38.78	34.91	25.02	29.96
yrhC	1.1	1	9.45	12.58	9.94	9.02	8.12	15.99
iscA	1.1	1	678.29	546.58	829.19	691.65	781.05	634.97
yedD	1.1	1	103.73	92.57	117.2	104.33	106.25	113.17
yhgF	1.1	1	26.52	30.04	43.59	37.3	29.06	36.85
yncJ	1.1	1	421.01	288.01	373.74	292.7	368.5	464.15
bsmA	1.1	1	235.86	178.12	281.01	253.54	248.9	211.05
orn	1.1	1	117.4	141.37	165.58	139.57	142.97	153.99
caiC	1.1	1	6.1	5.47	4.49	7.42	4.63	4.72
yqjD	1.1	1	975.64	889.73	1147.17	864.61	1281.75	933.24
ybdG	1.1	1	76.79	134.31	129.59	89.69	131.85	127.12
glcD	1.1	1	2.95	1.72	2.64	3.02	1.63	2.98
yehI	1.1	1	3.43	2.99	2.63	3.36	2.88	3.15
garP	1.1	1	2.96	1.45	1.05	3.39	0.92	1.54
panD	1.1	1	915.77	1061.57	969.3	975.15	1022.67	1039.37
glxR	1.1	1	1.8	1.47	1.72	1.8	1.39	1.95
araC	1.1	1	14.55	15.31	29.78	18.27	25.79	16.16
idnR	1.1	1	17.38	21.23	16.19	15.39	22.15	18.69
kdpC	1.1	1	14.6	15.59	19.9	24.07	12.56	15.39
hyaD	1.09	1	5.37	6.04	8.9	4.23	6.46	9.94
mrdA	1.09	1	40.42	39.68	29.3	37.33	29.62	47.28
ygdQ	1.09	1	45.77	60.31	61.27	46.56	59.7	65.46
oppD	1.09	1	156.01	153.63	177.63	207.17	148.75	144.71
waaY	1.09	1	31.62	40.35	30.96	36.23	25.83	45.07
murC	1.09	1	53.8	71.26	107.13	76.91	76.8	83.04
gss	1.09	1	137.51	282.85	372.27	195.74	328.6	275.23
rsfS	1.09	1	95.32	89.37	80.86	72.53	76.85	126.44
fumA	1.09	1	146.09	117.72	109.36	166.41	131.64	84.3
yhbE	1.09	1	22.72	11.37	10.84	20.13	11.52	15.3
ydcZ	1.09	1	27.37	30.86	34.91	22.11	39.82	32.58
yidF	1.09	1	13.32	5.4	5.84	13.17	5.72	6.9
rraB	1.09	1	2719.51	2482.25	2863.61	2839.91	2513.71	2948.62
rlmE	1.09	1	1768.48	1250.5	1343.22	1242.64	1762.97	1476.78
yedZ	1.09	1	9.18	17.1	17.38	17.78	14.52	12.43
sdaA	1.09	1	381.45	531.18	696.67	460.87	561.05	617.9
speC	1.09	1	4.58	3.23	4.3	5.61	2.8	4.18
malQ	1.09	1	42.63	78.38	72.6	44.9	100.01	49.06
yqcA	1.09	1	79.99	96.17	123.85	68.34	157.79	74.08
yjjB	1.09	1	7.99	8.63	5.15	8.11	6.01	8.46
yqgA	1.09	1	28.54	24.63	27.61	27.15	23.2	33.01
aroM	1.09	1	64.73	88.44	103.31	59.37	101.72	99.51
acnA	1.09	1	260.12	267.49	361.23	306.32	283.19	318.95
dhaM	1.09	1	50.96	120.55	140.21	60.08	163.22	86.94
argP	1.09	1	41.5	71.89	61.17	46.04	76.54	53.94
curA	1.09	1	32.7	51.44	71.18	52.5	46.95	58.71
xylH	1.09	1	6.41	5.56	5.81	5.74	7.93	4.36
apaG	1.09	1	127.39	110.5	135.13	150.75	115.29	116.37
gfcC	1.09	1	2.11	1.44	1.56	1.51	1.45	2.15
atoB	1.09	1	4.53	3.27	4.32	3.43	4.12	4.74
ycjX	1.09	1	115.87	83.24	103.45	92.85	91.09	128.4
torT	1.09	1	5.37	2.3	4.41	5.27	4.22	2.89
metE	1.09	1	7.19	18.18	23.35	7	15.72	26.89
pepT	1.09	1	125.97	124.06	137.88	124.77	151.14	118.1
casE	1.09	1	9.47	9.69	10.67	8.67	11.99	9.55
ddpD	1.09	1	1.76	2.84	4.24	0.92	3.99	3.83
aceF	1.09	1	400.57	765.64	1239.74	575.18	923.01	917.31
ygbN	1.09	1	6.48	7.57	8.1	7.79	6.66	8.22
uhpB	1.09	1	4.73	2.44	4.8	4.51	3.25	4.5
ygfT	1.09	1	1.15	1.23	1.76	1.65	1.48	1.13
ydbC	1.08	1	15.4	14.63	14.73	17.86	14.98	12.91
trkH	1.08	1	67.3	62.21	76.29	69.15	69.84	70.69
nuoA	1.08	1	220.1	247.56	282.76	317.29	227.19	218.52
rbsC	1.08	1	18.3	17.5	30.71	33.94	19.39	13.99
yicI	1.08	1	6.26	6.68	5.32	5.27	7.08	6.22
bioD	1.08	1	0.93	3.02	2.75	1.67	2.6	2.53
mutH	1.08	1	17.16	16.85	22.76	14.75	20.66	22.08
rlmA	1.08	1	48.34	50.64	42.66	47.74	41.06	56.71
hemD	1.08	1	72.23	87.17	106.15	70.8	94.36	104.19
basR	1.08	1	64.66	62.92	68.35	59.15	73.46	66.26
pdxA	1.08	1	72.88	77.21	95.32	86.11	90.37	71.51
araE	1.08	1	14.69	10.7	14.43	11.79	15.4	13.16
dacD	1.08	1	14.75	15.59	11.57	11.63	16.98	13.94
ypdF	1.08	1	1.45	0.3	1.07	0.83	0.88	1.05
proB	1.08	1	55.77	68.84	81.26	73.12	68.74	66.61
rffG	1.08	1	38.58	37.2	40.42	40.86	34.19	43.76
ftsZ	1.08	1	224.35	299.41	401.27	305.43	328.56	296.91
focB	1.08	1	3.16	2.66	2.88	2.13	3.04	3.51
gsk	1.08	1	23.71	14.6	10.7	21.31	12.07	17.47
fruK	1.08	1	23.88	27.06	79.18	25.77	69.11	32.45
smrA	1.08	1	31.35	27.87	18.15	30.87	25.27	23.15
ydgI	1.08	1	10.73	8.33	8.41	11.12	5.99	11.26
sseA	1.08	1	69.61	107.27	107	93.55	111.21	80.29
yoaA	1.08	1	14.71	14.93	15.34	13.73	14.56	17.5
yaeQ	1.08	1	90.51	90.9	84.6	82	101.45	86.02
astB	1.08	1	3.76	3.92	3.64	5.89	3.03	2.81
yigI	1.08	1	132.91	114.56	134.75	109.68	155.78	120.18
proY	1.08	1	18.5	19.43	25.91	19.42	20.45	24.84
rplA	1.08	1	1366.26	1109.07	1492.61	1302.57	1054.71	1708.33
yohK	1.08	1	369.06	448.72	694.77	320.35	623.02	573.41
oppC	1.08	1	135.13	142	174.21	187.32	128.89	141.27
yggW	1.08	1	30.13	27.74	34.49	41.17	24.24	28.71
mnmH	1.08	1	12.26	12.19	13.6	13.63	11.78	13.29
ygiQ	1.08	1	12.66	9.07	8.07	9.88	8.13	12.64
dosP	1.08	1	4.54	7.89	7.66	4.99	8.43	6.68
gcl	1.08	1	8.68	11.9	12.08	9.01	11.88	12.02
yjjK	1.08	1	167.44	163.16	207.03	206.47	150.82	187.96
wcaD	1.08	1	2.33	1.86	1.82	1.3	1.23	3.48
proA	1.08	1	82.34	103.02	110.14	97.2	99.71	101.21
kgtP	1.08	1	429.27	492.94	601.74	444.43	600.74	482.45
queF	1.08	1	107.3	130.1	107.72	100.68	121.21	127.77
topB	1.08	1	31.22	35.61	52.9	42.76	35.22	42.74
nikD	1.08	1	10.32	5.21	5.32	10.05	5.15	6.29
leuZ	1.08	1	50.81	0	0	54.58	0	0
treC	1.08	1	130.8	82.56	56.7	192.4	44.43	40.12
dacC	1.08	1	206.57	252.27	325.84	201.32	342.62	237.48
chiA	1.07	1	13.83	13.03	15.16	13.01	15.97	13.27
yeaE	1.07	1	17.54	23.8	27.35	16.93	28.11	23.58
ychE	1.07	1	31.92	29.24	29.63	33.85	21.37	37.65
yeiS	1.07	1	38.81	55.17	44.12	38.63	57.7	42
fkpA	1.07	1	1597.62	1893.29	2029.37	1160.41	2148.15	2255.35
ycjS	1.07	1	1.94	2.24	2.53	2.78	1.54	2.6
yodB	1.07	1	11.89	16.83	10.52	15.33	9.97	14.88
rpsI	1.07	1	2957.1	1914.5	2556.5	2822.88	2123.48	2607.83
agaW	1.07	1	0.84	1.44	3.72	2.41	1.09	2.75
ydgJ	1.07	1	48.68	51.81	51.41	55.83	49.3	48.2
emrB	1.07	1	12.41	10.56	16.25	12.2	14.11	13.03
ygiD	1.07	1	14.01	11.32	14.01	13.18	13.94	12.49
dusA	1.07	1	24.18	21.68	16.59	21.57	20.14	21.74
folC	1.07	1	21.27	20.36	33.28	29.76	22.57	22.93
aroA	1.07	1	33.57	57.52	51.2	32.23	53.4	57.01
ilvB	1.07	1	31.59	25.56	31.34	47.26	17.92	24.75
mlaE	1.07	1	72.18	77.82	136.26	78.26	108.02	98.46
renD	1.07	1	13.32	9.43	10.12	8.82	12.15	12.16
pntB	1.07	1	85.93	81.38	107.64	113.8	84.74	77.19
btuE	1.07	1	74.08	77.82	91.9	71.28	76.24	98.16
yaiE	1.07	1	763.35	983.62	864.68	766.46	1069.42	770.1
pepE	1.07	1	24.48	16.07	15.85	30.81	10.03	17.1
yhcC	1.07	1	6.45	4.98	7.38	6.81	4.38	7.88
codA	1.07	1	23.12	33.7	37.33	28.71	33.62	31.67
ygfI	1.07	1	4.22	8.28	9.6	5.8	8.63	7.53
aroB	1.07	1	94.67	96.78	106.2	91.16	94.75	114.13
purK	1.07	1	9.9	5.24	6.86	11.22	5.34	5.9
zupT	1.07	1	76.9	87.63	124.17	75.96	118.75	91.46
yqgF	1.07	1	27.26	35.11	39.62	30.91	31.91	39.56
yggX	1.07	1	353.51	377.96	363.39	412.11	290.71	404.66
yidC	1.07	1	136.89	98.96	99.04	148.56	67.67	125.96
yjiP	1.07	1	22.63	14.73	11.62	18.41	17.84	13.18
yjiN	1.07	1	56.82	59.33	66.49	47.66	74.72	59.56
ydaS	1.07	1	10.1	9.79	13.32	12.18	10.51	10.8
trpA	1.07	1	38.34	46.42	55.8	40.35	54.84	44.43
narW	1.07	1	10.89	9.44	13.04	14.3	11.12	8.06
ampG	1.07	1	25.03	29.61	29.25	31.25	22.72	30.58
cpxR	1.07	1	635.8	887.11	702.28	562.25	809.72	859.53
hisS	1.07	1	93.74	115.17	134.15	98.97	116.49	127.31
nuoB	1.07	1	140.02	157.67	180.76	194.75	141.5	142.19
maeA	1.07	1	320.96	467.9	447.25	386.07	420.88	426.63
gltD	1.07	1	14.46	29.66	40.1	22.79	26.31	34.63
uvrB	1.07	1	77.46	108.03	133.21	89.24	112.87	114.78
yegI	1.07	1	4.62	4.26	2.09	4.41	4.11	2.53
prpB	1.07	1	0.89	0.72	1.31	0.76	1.07	1.03
metA	1.06	1	29.54	145.51	92.46	31.61	115.18	118
gpmA	1.06	1	3097.17	3820.24	3597.81	2678.12	4618.61	3106.38
glgX	1.06	1	103.57	103.78	133.21	98.4	125.03	115.3
dcp	1.06	1	32.87	48.88	39.24	42.55	32.58	46.53
torA	1.06	1	2.48	2.2	2.7	2.22	2.35	2.79
yejH	1.06	1	12.19	14.86	13.15	13.87	11.8	14.7
ybdL	1.06	1	12.51	17.43	18.84	13.24	16.84	18.45
ymdB	1.06	1	54.7	63.5	68.2	52.51	63.81	69.5
mlaD	1.06	1	76.94	101.41	116.56	100.37	96.9	95.87
pheS	1.06	1	112.15	59.74	74.14	124.79	43.6	81.84
ynfL	1.06	1	5.3	8.19	8.2	6.58	7.44	7.56
ribE	1.06	1	182.01	169.82	222.33	192.52	191.68	187.02
yjjG	1.06	1	41.68	46.05	70.02	54.03	42.85	60.48
yjeN	1.06	1	17.54	21.19	21.79	22.97	19.83	17.82
glnQ	1.06	1	52.41	46.75	65.98	65.68	52.01	46.58
yfjD	1.06	1	53.98	66.42	54.79	60.44	51.9	63.19
ygdG	1.06	1	7.94	9.54	9.08	11.07	6.11	9.7
ychO	1.06	1	7.92	14.2	14.68	5.67	14.5	16.18
ybeX	1.06	1	280.55	374.04	339.79	266.52	346.28	378.31
ycfL	1.06	1	270.23	299.61	344.44	239.89	345.51	321.22
gspO	1.06	1	8.38	5.56	8.92	6.67	9.41	6.42
modF	1.06	1	30.76	48.16	54.82	33.01	57.97	40.13
acrB	1.06	1	70.37	67.53	88.65	96.77	64.52	63.86
yhfT	1.06	1	3.02	4.29	5.71	2.43	6.03	4.21
cbdA	1.06	1	16.35	39.09	43.38	37.62	27.15	33.07
ddpF	1.06	1	2.9	1.97	2.26	2.44	2.05	2.59
lacI	1.06	1	37.61	55.77	61.67	43.64	61.05	47.91
pfkA	1.06	1	212.64	339.96	410.19	225.19	382.61	338.89
paaF	1.06	1	1.03	1.82	1.52	1.18	2.12	1.04
nuoE	1.06	1	177.1	168.25	194.15	246.44	143.08	148.39
pssA	1.06	1	151.47	218.01	166.81	159.59	176.51	198.6
fklB	1.06	1	232.62	231.6	230.08	255.99	204.19	233.16
yqjI	1.06	1	64.52	54	58.92	51.1	62.88	62.6
yedF	1.06	1	78.94	25.76	37.29	98.57	14.5	32.31
lysC	1.06	1	23.62	47.93	40.94	27.64	32.48	52.1
appA	1.06	1	12.03	23.37	18.27	20.37	13.69	19.58
ugpQ	1.06	1	38.62	34.44	46.29	34.04	44.89	38.95
yijD	1.06	1	716.59	825.95	934.05	591.71	905.08	959.35
yfaQ	1.06	1	2.3	1.83	1.97	1.37	2.55	2.01
yihX	1.06	1	67.89	82	99.09	76.13	90.96	78.28
yfbM	1.06	1	4.07	6.84	3.23	5.38	2.42	6.59
plsX	1.06	1	97.59	84.33	78.65	102.61	65.54	93.59
ygaZ	1.06	1	137.13	152.73	153.56	135.13	165.2	137.83
speG	1.06	1	174.2	226.44	174.22	190.66	196.5	183.36
wecG	1.06	1	49.86	56.08	58.41	50.05	57.35	55.34
pspC	1.06	1	287.25	102.57	121.2	217.34	146.32	152.41
lon	1.06	1	528	577.22	712.99	536.18	672.81	582.87
opgG	1.06	1	104.64	151.11	134.84	118.22	117.02	153.55
yeaW	1.06	1	2.11	2.68	1.34	1.81	1.93	2.34
ynfC	1.06	1	170.31	198.65	235.98	135.49	204.31	260.84
ymfL	1.06	1	1.41	1.54	2.5	1.22	0.97	3.08
dcyD	1.06	1	34.07	41.88	58.24	34.14	55.16	41.9
kdgK	1.06	1	28.52	41.9	46.54	33.55	47.3	33.63
hycD	1.05	1	0.34	0.58	1.26	0.73	0.73	0.74
yicJ	1.05	1	2.17	3.27	1.94	2.62	2.45	2.32
ycjR	1.05	1	2.4	2.32	1.62	2.29	1.72	2.32
yagF	1.05	1	13.48	16.96	25.25	16.78	24.21	13.04
acnB	1.05	1	298.5	296.9	414.62	422.32	294.2	278.61
yeaM	1.05	1	20.17	16.89	12.31	15.68	15.03	18.67
thiB	1.05	1	16.69	15.43	15.14	21.14	10.76	15.48
norV	1.05	1	8.11	9.79	9.53	7.38	8.39	11.45
insB1_6	1.05	1	15.04	22.21	19.39	13.46	20.74	20.91
ompC	1.05	1	7613.6	4789.95	5172.52	8913.69	3986.78	4680.97
gabD	1.05	1	10.24	18.8	27.38	17.01	14.71	23.95
recR	1.05	1	78.94	76.39	121.34	85.82	85.13	102.07
yghQ	1.05	1	2.51	2.02	1.31	2.33	1.91	1.61
acrR	1.05	1	32.89	27.74	20.65	36.99	24.93	19.09
dnaC	1.05	1	28.02	24.94	32.16	27.58	22.81	34.3
kefB	1.05	1	28.76	31.18	42.26	26.92	43.15	29.56
ybjT	1.05	1	37.18	41.53	51.96	43.3	36.15	50.03
manX	1.05	1	142.93	172.67	209.12	211.47	174.87	127.04
fucO	1.05	1	13.33	8.25	10.94	12.6	10.63	8.97
yieK	1.05	1	6.99	6.55	5.79	5.32	7.89	5.7
fdhF	1.05	1	4.26	3.26	3.68	3.9	2.84	4.43
sgcA	1.05	1	23.39	15.95	14.27	29.31	11	13.79
cho	1.05	1	19.02	28	22.93	15.53	26.3	26.96
rph	1.05	1	46.53	35.33	30.88	42.64	30.53	39.52
murE	1.05	1	58.04	69.6	119.17	76.9	86.22	77.37
yghJ	1.05	1	15.29	14.77	12.27	14.22	11.96	16.02
mngR	1.05	1	42.14	52.56	46.19	39.72	44.32	55.45
npr	1.05	1	264.29	318.23	315.81	242.7	314.29	328.12
pepQ	1.05	1	134.77	184.11	188.94	145.83	167.36	186.96
mqsR	1.05	1	180.74	233.8	168.46	212.42	149.48	219.07
yagH	1.05	1	2.45	2.81	3.9	4.07	2.19	2.92
ybhB	1.05	1	671.23	794.88	666.65	568.88	807.17	724.76
dedA	1.05	1	60.52	74.54	77.39	58.93	66.85	84
leuA	1.05	1	3.82	3.84	4.22	5.61	2.94	3.35
mutT	1.05	1	8.1	9.39	5.37	7.54	10.79	4.11
sfmF	1.05	1	2.14	1.67	1.35	1.31	1.84	1.78
relA	1.05	1	57.64	75.82	93.45	57.87	84.19	79.75
yeaO	1.05	1	244.98	257.69	230.03	228.73	226.66	270.57
mdtA	1.05	1	69.45	53.48	67.13	65.59	56.68	65.9
yegH	1.05	1	76.95	74.49	82.86	75.95	84.94	68.99
umpH	1.05	1	35.85	45.89	46.2	34.54	47.06	43.81
selD	1.05	1	84.69	108.48	155.14	97.47	118.34	124.75
nfi	1.05	1	49.81	74.97	83.28	57.54	71.72	74.49
yodD	1.05	1	1567.7	1173.81	1971.87	1269.5	1535.06	1840.83
yceA	1.05	1	77.81	99.68	85.86	72.37	89.73	97.36
ddpB	1.05	1	1.85	0.63	1.25	0.88	1.06	1.57
acrD	1.05	1	72.04	82.24	79.96	68.7	76.38	85.82
dksA	1.05	1	2201.29	1533.61	1798.36	2341.63	1777.41	1321.59
ycaC	1.05	1	553.71	500.84	420.32	600.85	420.71	437.55
argA	1.05	1	15.17	16.25	17.3	12.9	20.38	14.1
yeeP	1.05	1	20.02	21.06	24.45	17.62	26.81	19.3
rclA	1.05	1	18.57	23.79	18.6	25.24	18.33	16.5
bglA	1.05	1	99.55	127.02	116.92	91.24	121.34	124.49
ybhK	1.04	1	44.98	49.62	39.17	41.05	42.12	48.89
ydbH	1.04	1	33.55	32.26	33.76	30.58	34.61	32.5
yfbV	1.04	1	131.22	184.85	163.05	133.4	162.56	173.83
yjiV	1.04	1	30.05	23.24	24.01	26.72	23.99	25.62
ycgM	1.04	1	44.73	74.71	71.22	50.37	74.87	59.88
smrB	1.04	1	39.47	35.88	48.06	38.1	36.89	46.28
folK	1.04	1	17.76	17.05	15.03	24.5	8.77	16.71
sdhA	1.04	1	198.8	161.76	212.03	282.44	168.03	107.61
aat	1.04	1	24.19	31.91	32.02	22.13	28.5	35.75
nuoF	1.04	1	98.76	74.1	111.57	129.63	75.19	74.05
yghU	1.04	1	43.16	44.45	57.44	43.82	52.14	45.32
uhpC	1.04	1	13.52	4.81	6.08	11.14	6.27	6.94
ybcH	1.04	1	9.21	9.79	8.75	9.64	6.09	11.83
dadX	1.04	1	97	106.25	149.6	101.56	134.49	105.78
rhsB	1.04	1	2.98	2.29	2.17	2.83	1.92	2.62
rpiA	1.04	1	264.09	263.43	276.95	253.2	268.03	266.94
aldA	1.04	1	161.17	185.78	207.5	173.52	327.53	21.32
psiF	1.04	1	326.08	325.31	239.95	264.87	323.12	286.91
ybjL	1.04	1	43.92	45.65	53.07	42.92	49.68	46.47
waaH	1.04	1	4.42	4.47	5.17	3.06	4.98	5.53
ruvA	1.04	1	53.66	55.41	50.95	45.45	49.03	62.89
grpE	1.04	1	14873.8	14400.5	11925.9	10647.5	14291.8	15618.7
priA	1.04	1	8.47	8.03	8.89	7.82	6.91	10.26
sspB	1.04	1	173.73	182.45	291.11	226.58	194.65	207.94
ycgN	1.04	1	214.26	411.28	275.27	180.12	327.94	372.41
elfA	1.04	1	16.66	18.94	18.53	15.08	12.82	25.46
yhaV	1.04	1	582.62	492.9	486.18	525.69	424.51	591.96
yggN	1.04	1	58.77	78.95	82.25	50.57	94.09	67.46
ynaJ	1.04	1	974.8	963.89	1257.33	1088.58	847.72	1197.44
erpA	1.04	1	4711.63	3554.17	4322.58	4447.87	3240.19	4732.73
yajL	1.04	1	32.06	38.62	59.85	41.71	45.94	38.38
opgC	1.04	1	7.09	7.53	4.82	8.4	3.52	7.52
ridA	1.04	1	2459.55	1895.5	1790.08	2596.69	1701.06	1744.88
nemA	1.04	1	105.25	102.36	164.36	101.33	132.42	126.44
kdgT	1.04	1	5.46	3.94	5.68	4.37	5.1	5.12
ybbY	1.04	1	3.76	4.22	5.09	4.34	3.86	4.57
macA	1.04	1	40.18	43.02	35.24	37.28	42.21	35.93
rbsB	1.04	1	199.87	143.42	188.83	212.42	212.86	87.04
eutB	1.04	1	5.8	8.14	10.17	7.47	7.38	8.58
yifK	1.04	1	21.53	23.53	29.13	25.61	24.39	21.98
alsR	1.04	1	44.83	61.5	63.99	52.54	57.14	55.54
allA	1.04	1	20.27	16.49	24.09	17.32	20.8	20.87
prfA	1.04	1	35.42	38.27	35.02	36.54	27.2	43.26
aroK	1.04	1	235.61	224.18	241.4	192.77	213.27	281.11
ydaU	1.04	1	1.84	2.89	3.25	1.32	4.59	1.6
ygjV	1.04	1	19.73	18.14	18.97	20.89	11.07	24.28
clsB	1.04	1	46.27	68.04	93.4	54.44	69.41	76.83
bcsA	1.04	1	5.18	4.77	4.58	3.97	5.6	4.51
yhhT	1.03	1	91.72	89.51	89.54	66.55	104.34	91.86
exuR	1.03	1	380.17	385.31	392.63	324.21	383.7	420.75
yafO	1.03	1	76.76	123.84	139.97	74.81	118.41	135.79
hokB	1.03	1	132.62	61.72	107.04	147.74	46.16	79.42
leuD	1.03	1	48.98	42.28	47.23	42.17	49.06	43.1
gspB	1.03	1	27.44	35.37	26.59	26.92	31.03	28.91
sufB	1.03	1	57.93	85.37	101.34	56.53	91.24	87.84
ybdD	1.03	1	28.71	16.86	27.03	15.99	32.23	20.83
rplM	1.03	1	1540.51	1196.25	1053.14	1407.91	872.48	1465.11
nuoK	1.03	1	93.27	51.87	67.2	100	51.53	57.09
uspE	1.03	1	804.33	803.05	672.05	702.64	832.27	677.18
kefF	1.03	1	30.03	28.79	31.11	26.4	38.35	21.57
ampH	1.03	1	45.81	55.69	58.98	48.43	49.24	58.17
dbpA	1.03	1	12.18	18.88	23.54	14.15	17.69	20.84
upp	1.03	1	189.86	134.27	130.64	187.9	89.86	172.1
ptsI	1.03	1	734.39	920.49	960.78	697.89	1008.47	811.26
epmA	1.03	1	43.1	32.25	32.84	36.07	31.51	38.3
mtlA	1.03	1	72.75	46.91	55.81	75.49	41.21	55.54
yjbR	1.03	1	210.06	202.34	202.72	162.79	230.45	202.15
potE	1.03	1	9.45	7.67	10.4	9.25	7.82	9.72
ldtC	1.03	1	33.77	60.81	44.22	38.98	39.9	56.38
uraA	1.03	1	12.48	5.93	6.4	11.39	4	9.32
iscU	1.03	1	446.3	611.71	702.93	499.59	600.93	596.72
yphF	1.03	1	0.64	1.53	1.06	1.84	0.28	1.28
yccE	1.03	1	4.14	7.11	8.33	4.68	5.18	9.11
mdtQ	1.03	1	1.87	1.42	1.05	0.63	1.99	1.44
yicL	1.03	1	49.55	57.67	57.29	57.02	49.22	53.43
icd	1.03	1	945.25	1264.32	1183.61	1018.4	1292.07	948.08
yiaV	1.03	1	2.36	2.37	3.38	2.39	2.51	2.92
mppA	1.03	1	35.7	31.62	36.55	43.57	31.04	25.98
pheA	1.03	1	116.67	139.37	100.42	130.69	89.46	128.66
malZ	1.03	1	4.52	6.76	6.99	4.98	6.58	6
dadA	1.03	1	108.78	143.71	240.68	124.99	200.04	143.03
rcsB	1.03	1	1285.33	1751.08	1645.56	1299.12	1545.52	1681.29
purA	1.03	1	199.2	270.59	294.69	211.68	223.66	305.64
ybeQ	1.03	1	5	2.64	4.04	3.7	4.03	3.51
rplS	1.03	1	484.07	172	236.72	474.35	213.79	186.97
yciN	1.03	1	2553.61	2385.49	1829.78	2408.46	1626.45	2611.01
yeeS	1.03	1	3.18	2.17	1.56	4.05	1.52	1.54
proS	1.03	1	90.56	84.04	112.16	121.29	71.16	84.83
rlmN	1.03	1	79.96	63.47	70.11	80.66	53.25	74.38
plsY	1.03	1	23.25	29.61	30.31	18.3	27.24	34.66
yeeX	1.03	1	1684.51	2190.61	2000.2	1739.83	1686.74	2272.6
ybhG	1.03	1	130.22	115.95	200.56	137.85	140.38	150.78
mrr	1.03	1	56.59	48.24	53.15	59.07	46.14	47.82
cynR	1.03	1	3.33	5.38	6.21	5.28	4.98	4.2
sdhC	1.03	1	490.23	353.88	502.4	646.5	381.18	266.11
pntA	1.03	1	67.87	78.3	87.51	85.41	74.12	64.71
fruA	1.03	1	27.99	51.22	159.68	36.35	147.8	33.04
yddH	1.03	1	18	20.21	21.23	13.49	22.63	20.7
nusG	1.03	1	288.29	282.94	297.7	228.61	265.56	348.47
ydhY	1.03	1	1.51	1.72	1.11	2.89	0.43	1.28
elaB	1.02	1	2953.76	2372.63	2699.68	2058.82	2873.19	2813.95
yagK	1.02	1	15.11	11.33	15.22	17.67	11.91	10.78
ybiH	1.02	1	92.33	105.89	101.29	90.86	83.03	116.25
ssnA	1.02	1	0.59	0.57	1.23	0.51	1.12	0.6
pinR	1.02	1	1.87	1.28	0.98	1.15	1.15	1.55
ymfE	1.02	1	22.62	23.52	14.03	31.43	13.09	14.3
putP	1.02	1	41.43	30.89	53.59	31.17	73.68	11.99
mnmA	1.02	1	55.34	55.53	52.66	54.95	37.16	67.26
yfcA	1.02	1	29.82	33.23	34.04	30.15	30.17	33.09
oxc	1.02	1	1.21	1.84	1.3	1.2	1.36	1.62
dnaJ	1.02	1	134.57	126.79	159.05	144.36	107.31	154.66
tsaD	1.02	1	54.49	41.94	59.44	49.73	39.63	61.57
mnmG	1.02	1	32.91	22.78	19.33	28.48	14.58	30.67
cydD	1.02	1	30.74	33.45	35.95	27.64	28.89	40.06
ptsN	1.02	1	150.18	226.47	231.76	167.76	219.65	191.85
yciQ	1.02	1	20.4	14.59	15.71	15.5	18.04	15.16
mscS	1.02	1	484.27	897.75	758.25	544.44	771.84	724.28
btuD	1.02	1	26.94	31.87	41.11	26.23	34.94	34.06
purR	1.02	1	64.78	54.67	36.97	55.98	34.54	62.75
rihC	1.02	1	18.46	8.82	10.81	24.47	6.08	6.76
dmsD	1.02	1	43.38	52.34	49.76	40.08	40.18	60.16
ihfA	1.02	1	5649.92	4091.24	5224.61	4963.55	4374.25	5100.52
ypjA	1.02	1	20.78	14.45	17.02	17.87	18.37	13.83
yhfK	1.02	1	58.41	70.39	56.43	59.79	56.87	61.5
potD	1.02	1	104.5	85.34	99.91	118.36	80	80.2
thrC	1.02	1	29.32	31.79	50.9	38.65	35.34	32.49
menH	1.02	1	12.9	10.78	19.62	13.11	11.63	16.75
yciO	1.02	1	105.76	162.96	148.2	80.47	183.42	130.41
menA	1.02	1	17.2	13.82	16.07	15.86	10.11	19.77
metN	1.02	1	33.81	76.67	97.3	41.63	69.33	86.25
otsA	1.02	1	234.66	370.94	388.49	233.75	369.27	341.08
arnF	1.02	1	13.05	12.52	10.22	8.18	15.79	9.77
metH	1.02	1	18.43	25.54	26.21	17.56	23.25	26.24
dgoR	1.02	1	14.41	24.03	19.73	14.09	27.15	13.45
sucD	1.02	1	558.38	313.06	292.89	643.82	204.89	284.93
panC	1.02	1	97.84	138.74	174.53	152.08	115.21	123.96
caiE	1.02	1	14.16	3.1	4.13	10.71	6.43	3.68
metI	1.02	1	51.42	127.41	140.01	74.69	103.17	124.71
yghA	1.02	1	131.12	178.57	260.84	131.59	196.82	212.92
mrdB	1.02	1	40.14	36.27	37.74	41.24	28.54	40.45
yjgA	1.02	1	419.86	400.58	407.02	332.23	476.15	360.46
jayE	1.02	1	0.4	0.97	1.49	0.87	1.04	0.88
kdsC	1.02	1	151.2	184.36	194.13	128.82	188.44	187.48
lpxA	1.02	1	126.86	127.03	153.37	141.01	104.62	145.62
idnK	1.02	1	6.72	8.4	10.11	8.02	7.22	8.94
rstB	1.02	1	170.97	179.09	143.16	148.5	147.02	179.74
ilvG	1.02	1	32.92	32.98	42.93	39.73	34.17	29.66
gsiA	1.02	1	19.48	25.65	28.34	25.85	18.93	25.64
rsmC	1.02	1	40.85	34.01	33.37	43.17	28.81	32.3
ydhR	1.02	1	2936.74	3472.39	2738.09	2604.93	2821.28	3367.61
marC	1.02	1	90.79	75.97	98.36	71.64	102.94	76.88
yhfZ	1.02	1	5.58	3.21	5.27	5.74	3.9	3.92
rplX	1.02	1	1784.27	1398.83	1657.01	1709.97	1273.15	1678.61
phnN	1.02	1	6.22	4.05	5	4.05	5.6	4.72
ynjC	1.02	1	3.49	3.64	4.01	3.68	2.65	4.4
mrcA	1.02	1	13.6	9.28	8.52	10.63	6.97	12.97
lpp	1.02	1	60396.6	35799.1	51142.6	59080.9	34628.5	48421.2
ydbA	1.02	1	8.61	8.19	8.2	7.68	8.49	7.68
ybfG	1.01	1	1.46	2.15	0.71	0.69	1.88	1.41
ybcL	1.01	1	17.16	14.43	18.76	15.98	11.31	21.17
katG	1.01	1	66.96	80.06	116.62	81.18	88.02	79.73
hemB	1.01	1	156.42	162.42	165.52	146.58	164.17	150.27
amiD	1.01	1	118.17	111.67	141.84	86.53	131.35	135.5
ygaP	1.01	1	31.58	48.6	36.12	21.54	52.49	35.35
loiP	1.01	1	196.98	197.72	216.61	147.18	233.96	198.46
phoQ	1.01	1	177.76	219.51	233.5	149.21	231.38	217.34
glpE	1.01	1	149.19	254.16	246.58	125.86	277.34	207.03
ycbL	1.01	1	115.73	135.57	157.11	107.13	131.99	149.2
potA	1.01	1	38.74	35.6	26.81	37.59	20.78	39.8
coaA	1.01	1	113.22	125.99	120.15	118.18	100.5	125.15
acpP	1.01	1	21537.3	17397.4	19750.5	19413.8	15317	21693.9
clsA	1.01	1	43.87	54.67	67.45	42.25	58.08	56.61
cstA	1.01	1	18.82	15.08	21.77	19.22	22.63	10.39
ybaV	1.01	1	19.1	15.63	9.07	18.24	12.41	11.7
ylaB	1.01	1	77.87	69.76	59.49	59.78	68.45	69.87
yejB	1.01	1	47	35.49	39.95	39.44	38.81	38.6
rutD	1.01	1	0.79	0.94	0.58	1.13	0.34	0.86
trmI	1.01	1	149.98	143.24	146.25	137.88	143.49	136.82
glnE	1.01	1	17.89	20.5	32.07	19.42	22.41	24.72
hflC	1.01	1	268.16	270.58	317.22	268.66	252.48	293.95
yjcO	1.01	1	54.23	43.69	36.59	46.21	42.7	39.68
yfaD	1.01	1	8.6	5.38	4.27	6.28	6.64	4.45
yjfC	1.01	1	3.53	2.59	3.3	1.94	3.38	3.44
gor	1.01	1	73.28	86.49	116.09	89.92	78.57	92.96
ybhD	1.01	1	2.32	0.79	1.59	0.95	1.28	2.04
ybiR	1.01	1	25.54	31.94	33.79	25.46	27.78	33.47
ydiS	1.01	1	1.1	1.34	1.53	1.4	0.74	1.69
yceH	1.01	1	60.91	81.57	115.99	73.28	92.81	76.19
proC	1.01	1	55.55	67.92	75.7	55.56	69.22	63.21
yciG	1.01	1	484.16	297.25	358.75	442.21	286.61	365.92
ybiO	1.01	1	43.62	46.62	57.24	39.01	47.82	52.95
ybiW	1.01	1	4.8	4.03	4.83	4.55	3.85	4.61
tusE	1.01	1	101.42	95.26	93.43	83.6	85.57	107.61
uxuR	1.01	1	42.84	49.93	64.34	39.44	49.11	60.09
dppD	1.01	1	6.42	7.44	4.26	8.04	4.69	4.77
edd	1.01	1	15.42	13.55	18.69	16.72	13.41	15.11
yfhM	1.01	1	44.23	55.11	56.37	41.84	56.36	48.48
ygcS	1.01	1	1.42	0.97	1.65	1.35	1.01	1.46
yaaU	1.01	1	1.42	1.54	2.45	1.36	1.63	2.06
ppiD	1.01	1	172.05	235.26	207.59	194.72	186.53	200.65
cpxA	1.01	1	133.75	206.06	250.57	123.76	226.76	201.84
yddM	1.01	1	43.21	43.06	60.01	32.53	63.36	40.19
mcrC	1.01	1	14.17	17.99	10	15.98	11.54	12.8
livJ	1.01	1	5.43	3.8	8.64	6.96	4.8	5.19
yceD	1.01	1	898.27	652.32	690.98	844.74	517.82	786.93
mnaT	1.01	1	44.11	53.1	64.34	34.86	66.44	49.44
recO	1.01	1	32.05	28.65	26.97	33.81	22.53	27.34
ampD	1.01	1	25.17	38.03	36.68	34	26.32	34.45
ulaD	1.01	1	4.61	4.3	3.4	3.82	1.46	6.51
ffh	1.01	1	86.82	87.97	114.3	87.16	84.33	101.85
fecB	1.01	1	46.51	36.6	52.96	51.59	34.43	43.13
cmtA	1	1	1.82	1.78	1.93	1.47	1.56	2.14
nth	1	1	29.79	19.8	21.04	22.4	18.57	26.48
gspD	1	1	4.04	3.42	2.98	3.24	2.92	3.75
fieF	1	1	69.06	65.69	66.62	62.35	62.54	65.71
nirD	1	1	21.24	23.37	33.45	43.57	10.38	21.02
nuoN	1	1	222.09	135.57	193.68	234.66	143.21	144.8
mnmC	1	1	34.61	42.8	39.6	34.03	33.15	43.78
dnaN	1	1	74.85	73.14	77.04	68.39	68.81	75.64
tyrB	1	1	54.34	78.17	87.61	59.47	79.25	66.87
ygeA	1	1	10.94	11.03	9.07	10.12	8.62	10.74
yncD	1	1	25.98	34.25	33.09	29.35	23.89	35.24
emrE	1	1	36.98	39.76	37.04	33.27	30.58	44.03
yegE	1	1	36.31	34.46	31.07	29.1	31.01	36.46
sufE	1	1	49.6	53.18	44.36	34.71	46.23	58.24
hemF	1	1	47.01	65.55	71.49	46.23	63.05	63
mdtF	1	1	9.63	14.76	12.89	14.38	9.55	11.29
sgcX	1	1	2.95	2.49	2.28	3.22	2.06	2.14
dgoA	1	1	1.53	1.39	3.01	1.46	0.88	3.15
yfaA	1	1	2.99	3.38	4.2	3.48	2.97	3.53
ybcY	1	1	9.4	9.37	9.59	6.9	9.95	9.62
greB	1	1	53.62	70.64	63.42	52.15	67.74	55.71
argF	1	1	9.58	13.93	25.24	12.38	18.37	14.25
ybgI	1	1	50.93	71.77	91.02	60.48	71.53	67.28
sseB	1	1	83.31	95.74	97.63	91.67	69.72	100.54
rplN	1	1	1832.57	1208.22	1572.95	1657.68	1216.02	1502.08
puuR	1	1	17.26	20.64	20.64	11.75	21.9	20.94
yegU	1	1	4.87	3.43	4.28	5.18	2.97	3.88
uspG	1	1	2443.61	2112.44	1741.22	2259.72	1724.72	1993.54
gfcD	-1	1	1.43	1.08	1.44	1.51	1.1	1.15
murJ	-1	1	12.64	11.28	11.89	10.16	8.04	15.88
ribA	-1	1	443.71	568.15	495.73	449.58	440.14	531.46
ilvA	-1	1	12.26	16.93	25.3	13.47	17.31	20.02
wcaM	-1	1	3.85	4.24	4.25	4.7	3.41	3.61
mreB	-1	1	166.95	203.55	214.76	156.17	155.92	241.17
mdtM	-1	1	10.37	8.64	10	8.25	8.48	10.59
rnb	-1	1	44.14	38	32.35	45.69	23.92	39.6
tamB	-1	1	56.93	52.6	60.33	51.39	58.76	48.76
ybaT	-1	1	53.85	86.76	121.66	89.54	71.71	83.1
cysZ	-1	1	47.65	73.04	47.79	48.37	41.69	69.9
speB	-1	1	58.45	68.5	98.16	61.63	80.93	66.29
yidD	-1	1	66.7	41.73	59.98	58.72	40.52	60.38
umpG	-1	1	47.65	68.94	94.21	68.55	50.06	79.22
leuB	-1	1	3.76	3.75	5.65	5.59	3.36	3.57
yigA	-1	1	60.88	56.72	79.05	61.96	57.14	65.2
yehR	-1	1	10.94	7.46	9.32	9.79	8.82	7.44
cdh	-1	1	12.95	12.53	10.31	9.87	10.06	13.79
yfjQ	-1	1	0.77	0.65	0.99	1.65	0.33	0.56
hypF	-1	1	4.48	4.35	6.77	4.82	5.3	4.37
hybA	-1	1	12.16	8.83	9.08	13.06	6.19	9.4
insH1_6	-1	1	3.88	2.96	2.86	4	1.47	3.83
ribF	-1	1	80.28	91.2	87.57	88.82	70.62	83.91
hscA	-1	1	113.01	147.15	240.19	129.5	151.38	184.05
alr	-1	1	30.41	31.4	35.44	28.27	28.79	34.05
torR	-1	1	22.33	24.86	33.24	17.62	30.76	25.95
feoC	-1.01	1	57.29	68.14	54.49	73.47	42.96	53.65
glyA	-1.01	1	255.83	343.31	320.11	319.18	251.39	289.11
skp	-1.01	1	616.57	635.74	852.77	661.64	679.37	614.23
tilS	-1.01	1	36.95	41.02	61	47.87	37.73	43.92
fabH	-1.01	1	127.76	105.28	137.09	129.42	96.34	121.75
pepB	-1.01	1	66.27	86.11	141.45	79.78	87.86	104.83
nadB	-1.01	1	5.06	5.11	10.54	6.55	6.02	6.63
secA	-1.01	1	180.87	228.2	224.71	208.5	183.07	200.1
guaA	-1.01	1	111.96	78.52	76.76	96.3	73.04	82.75
fecE	-1.01	1	28.99	24.39	25.45	22.97	21.92	29.23
ycaP	-1.01	1	152.18	169.33	170.92	106.38	210.4	137.86
yhjK	-1.01	1	71.04	78.1	72.13	59.8	71.87	75.16
yidL	-1.01	1	9.18	7.83	8.2	5.31	9.87	8.07
yobF	-1.01	1	576.69	275.12	395.92	596.73	227.21	359.56
guaC	-1.01	1	208.08	194.89	174.31	212.27	122.89	210.89
mutS	-1.01	1	12.02	10.46	13.08	12.8	8.85	11.71
dapE	-1.01	1	56.26	48.39	55.6	57.53	47.66	44.38
yhgN	-1.01	1	23.92	18.12	15.28	21.7	17.83	14.27
yhhX	-1.01	1	205.64	274.63	228.78	155.55	283.43	217.4
yjhR	-1.01	1	4.83	3.12	3.94	5.28	2.95	3.05
ybiU	-1.01	1	14.72	33.59	37.31	14.83	33.57	30.13
cysG	-1.01	1	23.56	23.74	25.83	23.7	23.12	21.18
pepD	-1.01	1	373.15	568.92	676.73	465.75	504.03	526.39
frdC	-1.01	1	25.91	25.28	23.51	39.97	17.14	13.31
paaJ	-1.01	1	7.46	4.37	5.6	8.44	2.59	5.6
yfjK	-1.01	1	39.87	41.44	41.97	39.55	40.79	34.05
lepB	-1.01	1	75.94	69.67	76.73	74.45	58.34	75.43
kefG	-1.01	1	60.02	81.08	88.26	63.97	70.45	78.43
aas	-1.01	1	37.42	43.16	41.8	33.5	38.34	42.11
argG	-1.01	1	38.18	54.47	51.68	32.3	53.94	46.96
elfD	-1.01	1	2.25	2.3	2.82	0.32	2.9	3.26
ynjD	-1.01	1	19.8	17.12	14.94	17.98	13.08	17.69
ftsX	-1.01	1	102.57	104.6	129.1	96.3	96.28	120.61
deoA	-1.01	1	83.18	92.76	134.91	110.42	86.71	90.22
opgB	-1.01	1	58.27	49.08	44.32	62.55	27.96	52.83
mobA	-1.01	1	65.31	83.73	60.46	44.45	81.92	67.36
thiE	-1.01	1	3.23	1.35	2.56	3.2	1.07	2.52
pepA	-1.01	1	95.75	97.9	140.67	94.67	107.21	106.82
nuoH	-1.01	1	109.45	65.28	83.04	118.15	62.88	59.85
ydcA	-1.01	1	26.31	22.27	10.7	33.79	10.92	12.51
ygiS	-1.01	1	27.2	26.38	22.58	27.14	20.69	23.29
higB	-1.01	1	13.03	14.7	7.39	11.49	6.03	15.64
tonB	-1.01	1	68.63	75.81	53.65	59.67	60.34	64.59
ygcO	-1.01	1	3.02	2.06	2.67	0.87	3.12	2.63
bamA	-1.02	1	143.93	164.2	189.33	161.81	140.11	158.34
bglX	-1.02	1	28.37	27.83	39.29	32.87	25.4	30.11
secM	-1.02	1	222.2	312.47	174.19	229.22	194.51	237.81
stfR	-1.02	1	5.59	5.47	5.19	4.98	4.93	5.18
udp	-1.02	1	595.05	1060.16	1552.13	615.18	1600.46	652.12
exbB	-1.02	1	106.54	101.5	144.37	93.22	109.16	122.97
[truncated: 2,046 more rows]
